# Supplementary material for: Rotavirus RNA chaperone mediates global transcriptome-wide increase in RNA backbone flexibility
Source: Nucleic Acids Res. 2022 Sep 5;50(17):10078–92. doi: 10.1093/nar/gkac738 (PMC9508848; doi:10.1093/nar/gkac738)
Supplement: gkac738_Supplemental_Files [file gkac738_supplemental_files.zip]

Archive with 3 entries (3 files):
- Supplemental_data_05.04.22-compressed.pdf
- Supplementary data file 1.xlsb
- Supplementary data file 2.xlsx
