# Supplementary material for: Rotavirus RNA chaperone mediates global transcriptome-wide increase in RNA backbone flexibility
Source: Nucleic Acids Res. 2022 Sep 5;50(17):10078–92. doi: 10.1093/nar/gkac738 (PMC9508848; doi:10.1093/nar/gkac738)
Supplement: gkac738_Supplemental_Files [file gkac738_supplemental_files.zip › Supplementary data file 2.xlsx]

## Sheet: RotavirusA_NSP5_Seg11
KF729678.1|Rotavirus A strain RF clone TOPORF11#1 segment 11, complete sequence|Rotavirus A|667|11|NSP5	GGCTTTTAAAGCGCTACAGTGATGTCTCTCAGTATTGACGTGACGAGTCTTCCTTCTATTTCTTCTAGTATATACAAAAATGAATCATCTTCAACAACGTCAACTCTTTCTGGAAAATCTATTGGTAGGAGTGAACAGTACATTTCACCAGATGCAGAAGCATTCAGTAAATACATGCTGTCAAAGTCTCCAGAAGATATTGGACCATCTGATTCTGCTTCAAACGATCCACTCACCAGCTTTTCGATTAGATCGAATGCAGTTAAGACAAATGCAGACGCTGGCGTGTCTATGGATTCATCAACACAATCACGGCCATCAAGCAATGTTGGGTGCGATCAAGTGGATTTCTCCTTTAATAAAGGAATTAGTATGAACGCGAACCTGGATTCATCAATA…
NC_011505.2|Rotavirus A segment 11, complete genome|Rotavirus A|667|11|NSP5	GGCTTTTAAAGCGCTACAGTGATGTCTCTCAGTATTGACGTGACGAGTCTTCCTTCTATTCCTTCAACTATATATAAGAATGAATCGTCTTCAACAACGTCAACTCTTTCTGGAAAATCTATTGGTAGGAGTGAACAGTACATTTCACCAGATGCAGAAGCATTCAATAAATACATGCTGTCGAAGTCTCCAGAGGATATTGGACCATCTGATTCTGCTTCAAACGATCCACTCACCAGTTTTTCGATTAGATCGAATGCAGTTAAGACAAATGCAGACGCTGGCGTGTCTATGGATTCATCAGCACAATCACGACCTTCAAGTAATGTCGGATGCGATCAAGTGGATTTCTCCTTAAATAAAGGCTTAAAAGTAAAAGCTAATTTGGACTCATCAATA…
MT234350.1|Rotavirus A strain RVA_Buffalo-wt_ZAF_1442_2007_G10P[11] segment 11, complete sequence|Rotavirus A|667|11|NSP5	GGCTTTTAAAGCGCTACAGTGATGTCTCTCAGTATTGACGTGACGAGTCTTCCTTCCATTTCTTCTAGTATATATAAAAATGAATCATCTTCAACAACGTCAACTCTTTCTGGAAAATCTATTGGTAGGAGTGAACAATACATTTCACCAGATGCAGAAGCGTTCGGTAAATACATGTTGTCAAAGTCTCCAGAAGATATTGGACCATCTGATTCTGCTTCAAACGATCCACTCACCAGCTTTTCGATTAGATCGAATGCAGTTAAGACAAATGCAGACGCTGGCGTGTCTATGGATTCATCAACACAATCACGACCATCAAGCAATGTTGGGTGCGATCAAGTGGATTTCTCCTTTAATAAAGGGATTAAAATGAATGCAAACTTAGATTCATCAATA…
MT234358.1|Rotavirus A strain RVA_Buffalo-wt_ZAF_4426_2002_G29P[14] segment 11, complete sequence|Rotavirus A|667|11|NSP5	GGCTTTTAAAGCGCTACAGTGATGTCTCTCAGTATTGACGTGACGAGTCTTCCTTCTATTTCTTCTAGTATATATAAAAATGAACCATCTTCAACAACGTCAACTCTTTCTGGAAAATCTATTGGTAGGAGTGAACAATACATTTCACCAGATGCAGAAGCGTTCGGTAAATACATGTTGTCAAAGTCTCCAGAAGATATTGGACCATCTGATTCTGCTTCGAACGATCCACTCACCAGTTTTTCGATTAGATCGAATGCAGTTAAGACAAATGCAGACGCTGGCGTGTCTATGGATTCATCAACACAATCACGACCATCAAGCAATGTTGGGTGCGATCAAGTGGATTTCTCCTTTAATAAAGGGATTAAAATGAATGCAAACTTAGATTCATCAATA…
MN206075.1|Rotavirus A isolate RVA_Hu-wt_RUS_Omsk_O202_2007_G3P[9] non-structural protein NSP5 (NSP5) and non-structural protein NSP6 (NSP6) genes, complete cds|Rotavirus A|667|11|NSP5	GGCTTTTAAAGCGCTACAGTGATGTCTCTCAGTATTGACGTGACGAGTCTTCCTTCTATTTCTTCTAGTATATATAAAAATGAATCATCTTCAACAACGTCAACTCTTTCTGGAAAATCTATTGGTAGGAGTGAACAATACATTTCACCAGATGCAGAAGCGTTCGGTAAATACATGCTGTCAAAGTCTCCAGAAGATATTGGACCATCTGATTCTGCTTCAAACGATCCACTCACCAGTTTTTCGATTAGATCGAATGCAGTTAAGACAAATGCAGACGCTGGCGTGTCTATGGATTCATCAACACAATCACGACCATCAAGTAATGTTGGGTGCGATCAAGTGGATTTCTCCTTTAACAAAGGGATTAAAATGAATGCGAACTTGGATTCATCAATA…
MN206076.1|Rotavirus A isolate RVA_Hu-wt_RUS_Omsk_O211_2007_G3P[9] non-structural protein NSP5 and non-structural protein NSP6 genes, complete cds|Rotavirus A|667|11|NSP5	GGCTTTTAAAGCGCTACAGTGATGTCTCTCAGTATTGACGTGACGAGTCTTCCTTCTATTTCTTCTAGTATATATAAAAATGAATCATCTTCAACAACGTCAACTCTTTCTGGAAAATCTATTGGTAGGAGTGAACAATACATTTCACCAGATGCAGAAGCATTCAGTAAATACATGCTGTCAAAGTCTCCAGAAGATATTGGACCATCTGATTCTGCTTCAAACGATCCACTCACCAGCTTTTCGATTAGATCGAATGCAGTTAAGACAAACGCAGACGCTGGCGTGTCTATGGATTCATCAACACAATCACGACCATCAAGCAATGTTGGGTGCGATCAAGTGGATTTCTCCTTTAACAAAGGAATTCAAATGAATGCGAACCTGGATTCATCAATA…
MN224002.1|Rotavirus A isolate RVA_Hu-wt_RUS_Novosibirsk_Nov06-K2_2006_G3P[9] non-structural protein NSP5 (NSP5) and non-structural protein NSP6 (NSP6) genes, complete cds|Rotavirus A|667|11|NSP5	GGCTTTTAAAGCGCTACAGTGATGTCTCTCAGTATTGACGTGACGAGTCTTCCTTCTATTTCTTCTAGTATATATAAAAATGAATCATCTTCAACAACGTCAACTCTTTCTGGAAAATCTATTGGTAGGAGTGAACAATACATTTCACCAGATGCAGAAGCATTCAGTAAATACATGTTGTCAAAGTCTCCAGAAGATATTGGACCATCTGATTCTGCTTCAAACGATCCACTCTCCAGCTTTTCGATTAGATCGAATGCAGTTAAGACAAACGCAGACGCTGGCGTGTCTATGGATTCATCAACACAATCACGACCATCAAGCAATGTTGGGTGCGATCAAGTGGATTTCTCCTTTAACAAAGGAATTCAAATGAATGCGAACCTGGATTCATCAATA…
MN224003.1|Rotavirus A isolate RVA_Hu-wt_RUS_Novosibirsk_Nov06-K10_2006_G3P[9] non-structural protein NSP5 and non-structural protein NSP6 genes, complete cds|Rotavirus A|667|11|NSP5	GGCTTTTAAAGCGCTACAGTGATGTCTCTCAGTATTGACGTGACGAGTCTTCCTTCTATTTCTTCTAGTATATATAAAAATGAATCATCTTCAACAACGTCAACTCTTTCTGGAAAATCTATTGGTAGGAGTGAACAATACATTTCACCAGATGCAGAAGCATTCAGTAAATACATGCTGTCAAAGTCTCCAGAAGATATTGGACCATCTGATTCTGCTTCAAACGATCCACTCACCAGCTTTTCGATTAGATCGAATGCAGTTAAGACAAACGCAGACGCTGGCGTGTCTATGGATTCATCAACACAATCACGACCATCAAGCAATGTTGGGTGCGATCAAGTGGATTTCTCCTTTAACAAAGGAATTCAAATGAATGCGAACCTGGATTCATCAATA…
MN224014.1|Rotavirus A isolate RVA_Hu-wt_RUS_Novosibirsk_Nov10-N507_2010_G3P[9] non-structural protein NSP5 and non-structural protein NSP6 genes, complete cds|Rotavirus A|667|11|NSP5	GGCTTTTAAAGCGCTACAGTGATGTCTCTCAGTATTGACGTGACGAGTCTTCCTTCTATTTCTTCTAGTATATATAAAAATGAATCATCTTCAACAACGTCAACTCTTTCTGGAAAATCTATTGGTAGGAGTGAACAATACATTTCACCAGATGCAGAAGCGTTCGGTAAATACATGCTGTCAAAATCTCCAGAAGATATTGGACCATCTGATTCTGCTTCAAACGATCCACTCACCAGTTTTTCGATTAGATCGAATGCAGTTAAGACAAATGCAGACGCTGGCGTGTCTATGGATTCATCAACACAATCACGACCATCAAGTAATGTTGGGTGCGATCAAGTGGATTTCTCCTTTAACAAAGGGATTAAAATGAATGCGAACTTGGATTCATCAATA…
MN067443.1|Rotavirus A isolate RVA_Goat-wt_MAR_S19_2012_G10P[14] NSP5 gene, complete cds|Rotavirus A|667|11|NSP5	GGCTTTTAAAGCGCTACAGTGATGTCTCTCAGTATTGACGTGACGAGTCTTCCTTCTATTTCTTCTAGTATATACAGAAATGAATCATCTTCAACAACGTCAACTCTTTCTGGAAAATCTATTGGTAGGAGTGAACAGTATATTTCACCAAATGCAGAAGCATTCAGTAAATACATGTTGTCAAAGTCTCCAGAAGATATTGGACCATCTGATTCTGCTTCAAACGATCCACTCACCAGCTTTTCGATTAGATCGAATGCAGTTAAGACAAATGCAGACGCTGGCGTGTCTATGGATTCATCAACACAATCACGACCATCAAGCAACGTTGGGTGCGATCAAGTGGATTTCTCCTTTAACAAAGGAATTAGAATGAACGCGAACTTAGATTCATCAATA…
MN067454.1|Rotavirus A isolate RVA_Calf-wt_MAR_S18_2012_G6P[14] NSP5 gene, complete cds|Rotavirus A|667|11|NSP5	GGCTTTTAAAGCGCTACAGTGATGTCTCTCAGTATTGACGTGACGAGTCTTCCTTCTATTTCTTCTAGTATATACAAAAATGAATCATCTTCAACAACGTCAACTCTTTCTGGAAAATCTATTGGTAGGAGTGAACAATACATTTCACCAGATGCAGAAGCATTCAGTAAATACATGCTGTCAAAGTCTCCAGAAGATATTGGACCATCTGATTCTGCTTCAAACGATCCACTCACCAGCTTTTCGATTAGATCGAATGCAGTTAAGACAAATGCAGACGCTGGCGTGTCTATGGATTCATCAACACAATCACGACCATCGAGCAATGTTGGGTGCGATCAAGTGGATTTCTCCTTTAATAAAGGAATTAAAATGAACGCGAACCTAGATTCATCAATA…
MN029114.1|Rotavirus A strain RVA_Human-wt_LBN_N235_2011_G3P[9] nonstructural protein 5 (NSP5) and nonstructural protein 6 (NSP6) genes, complete cds|Rotavirus A|667|11|NSP5	GGCTTTTAAAGCGCTACAGTGATGTCTCTCAGTATTGACGTGACGAGTCTTCCTTCCATTTCTTCTAGTATATATAAAAATGAATCATCTTCAACAACGTCAACTCTTTCTGGAAAATCTATTGGTAGGAGTGAACAATACATTTCACCAGATGCAGAAGCGTTCGGTAAATACATGCTGTCAAAGTCTCCAGAAGATATTGGACCATCTGATTCTGCTTCAAACGATCCACTCACCAGCTTTTCGATTAGATCGAATGCAGTTAAGACAAATGCAGACGCTGGCGTGTCTATGGATTCATCAACACAATCACGACCATCAAGCAATGTTGGGTGCGATCAAGTGGATTTCTCCTTTAACAAAGGGATTAAAATGAATGCGAACTTGGATTCATCAATA…
MK638880.1|Bovine rotavirus A isolate RVA_Yak-tc_CHN_QH-1_2015_G6P[1] NSP5 gene, complete cds|Rotavirus A|667|11|NSP5	GGCTTTTAAAGCGCTACAGTGATGTCTCTCAGTATTGACGTGACGAGTCTTCCTTCTATTTCTTCTAGTATATACAAAAATGAATCATCTTCAACAACGTCAACTCTTTCTGGAAAATCTATTGGTAGGAGTGAACAGTACATTTCACCAGATGCAGAAGCGTTTAGTAAGTACATGCTGTCAAAGTCTCCAGAAGATATTGGACCATCTGATTCTGCTTCAAACGATCCACTCACCAGCTTTTCGATTAGATCGAATGCAGTTAAGACAAATGCAGATGCTGGCGTGTCTATGGATTCATCAACACAATCACGACCATCAAGCAATGTTGGGTGCGATCAAGTGGATTTCTCCTTTAACAAAGGGATCAAAGTAAATGCGAATCTAGATTCATCAGTA…
MG926766.1|Rotavirus A strain RVA_Human-wt_MOZ_0060b_2012_G12P[8]P[14] segment 11 NSP5 and NSP6 genes, complete cds|Rotavirus A|667|11|NSP5	GGCTTTTAAAGCGCTACAGTGATGTCTCTCAGTATTGACGTGACGAGTCTTCCTTCTATTTCTTCTAGTATATATAAAAATGAATCATCTTCAACAACGTCGACTCTTTCTGGAAAATCTATTGGTAGGAGTGAACAATACATTTCACCAGATGCAGAAGCATTCAGTAAATATATGCTGTCAAAGTCTCCAGAAGATATTGGACCATCTGATTCTGCTTCGAACGATCCACTCACCAGCTTTTCGATTAGATCGAATGCAGTTAAGACAAATGCAGACGCTGGCGTGTCTATGGATTCATCAACACAATCACGACCATCAAGCAATGTTGGGTGCGATCAAGTGGATTTCTCCTTTAATAAAGGAATTAAAATGAATGCGAATCTGGATTCATCAATA…
MG214336.1|Rotavirus A isolate RVA_Human-tc_MAR_ma31_2011_G8P[14] NSP5 gene, complete cds|Rotavirus A|667|11|NSP5	GGCTTTTAAAGCGCTACAGTGATGTCTCTCAGTATTGACGTGACGAGTCTTCCTTCTATTTCTTCTAGTATATATAAAAATGAATCATCTTCAACAACGTCAACTCTTTCTGGAAAATCTATTGGTAGGAGTGAACAATACATTTCACCAGATGCAGAAGCGTTCAGTAAATATATGTTGTCAAAGTCTCCAGAAGATATTGGACCATCTGATTCTGCTTCAAACGATCCACTCACCAGCTTTTCGATTAGATCGAATGCAGTTAAGACAAATGCAGACGCTGGCGTGTCTATGGATTCATCAACACAATCACGACCATCAAGCAATGTTGGGTGCGATCAAGTGGATTTCTCCTTTAACAAAGGAATTAAAATGAATGCAAATTTAGATTCATCAATA…
MF940689.1|Bovine rotavirus strain RVA_Bovine-tc_KOR_KJ19-2_2006_G6P[7] NSP5 gene, complete cds|Rotavirus A|667|11|NSP5	GGCTTTTAAAGCGCTACAGTGATGTCTCTCAGTATTGACGTGACGAGTCTTCCTTCTATTTCTTCTAGTATATACAAAAATGAATCATCTTCAACAACGTCAACTCTTTCTGGAAAATCTATTGGTAGGAGTGAACAATACATTTCACCAGATGCAGAAGCATTCAGTAAATACATGCTGTCAAAGTCTCCAGAAGATATTGGACCATCTGATTCTGCTTCAAACGATCCACTCACCAGCTTTTCGATTAGATCGAATGCAGTTAAGACAAATGCAGACGCTGGCGTGTCTATGGATTCATCAACACAATCACGACCATCAAGCAATGTTGGGTGCGATCAAGTGGATTTCTCCTTCAGTAAAGGAATTAAAATGAACGCGAACTTAGATTCATCAATA…
MF940692.1|Bovine rotavirus strain RVA_Bovine-tc_KOR_KJ19-2_2006_G6P[7] NSP5 gene, complete cds|Rotavirus A|667|11|NSP5	GGCTTTTAAAGCGCTACAGTGATGTCTCTCAGTATTGACGTGACGAGTCTTCCTTCTATTTCTTCTAGTATATACAAAAATGAATCATCTTCAACAACGTCAACTCTTTCTGGAAAATCTATTGGTAGGAGTGAACAATACATTTCACCAGATGCAGAAGCATTCAGTAAATACATGCTGTCAAAGTCTCCAGAAGATATTGGACCATCTGATTCTGCTTCAAACGATCCACTCACCAGCTTTTCGATTAGATCGAATGCAGTTAAGACAAATGCAGACGCTGGCGTGTCTATGGATTCATCAACACAATCACGACCATCAAGCAATGTTGGGTGCGATCAAGTGGATTTCTCCTTCAGTAAAGGAATTAAAATGAACGCGAACTTAGATTCATCAATA…
LC333812.1|Rotavirus A RVA_Simian-tc_ZAF_SA11-L2_1958_G3P[2] NSP5 gene for non-structural protein NSP5, complete cds|Rotavirus A|667|11|NSP5	GGCTTTTAAAGCGCTACAGTGATGTCTCTCAGTATTGACGTGACGAGTCTTCCTTCTATTCCTTCAACTATATATAAGAATGAATCGTCTTCAACAACGTCAACTCTTTCTGGAAAATCTATTGGTAGGAGTGAACAGTACATTTCACCAGATGCAGAAGCATTCAATAAATACATGCTGTCGAAGTCTCCAGAGGATATTGGACCATCTGATTCTGCTTCAAACGATCCACTCACCAGTTTTTCGATTAGATCGAATGCAGTTAAGACAAACGCAGACGCTGGCGTGTCTATGGATTCATCAGCACAATCACGACCTTCAAGTAATGTCGGATGCGATCAAGTGGATTTCTCCTTAAATAAAGGCTTAAAAGTAAAAGCTAATTTGGACTCATCAATA…
KY972003.1|Rotavirus A isolate RVA_Alpaca-wt_PER_Alp11A_2010 NSP5 gene, complete cds|Rotavirus A|667|11|NSP5	GGCTTTTAAAGCGCTACAGTGATGTCTCTCAGTATTGACGTGACAAGTCTTCCTTCTATTTCTTCTAGTATATATAAACATGAATCATCTTCAACAACGTCAACTCTTTCTGGAAAATCTATTGGTAGGAGTGAACAGTATGTTTCACCGGATGCAGAAGCGTTCAATAAATACATGTTGTCGAAGTCTCCAGAGGATATTGGACCATCTGATTCTGCTTCAAACGATCCACTCACCAGTTTTTCGATTAGATCGAATGCAGTTAAGACAAATGCAGATGCTGGCGTGTCTATGGATTCATCGACGCAATCACGACCTTCAAGTAACGTTGGATGCGATCAAGTGGATTTCTCCTTAAATAAAGATATTAAAGTAAACGCAAATTTAGATTCATCTATT…
KY972008.1|Rotavirus A isolate RVA_Alpaca-wt_PER_Alp5403_2010 NSP5 gene, complete cds|Rotavirus A|667|11|NSP5	GGCTTTTAAAGCGCTACAGTGATGTCTCTCAGTATTGACGTGACAAGTCTTCCTTCTATTTCTTCTAGTATATATAAACATGAATCATCTTCAACAACGTCAACTCTTTCTGGAAAATCTATTGGTAGGAGTGAACAGTATGTTTCACCGGATGCAGAAGCGTTCAATAAATACATGTTGTCGAAGTCTCCAGAGGATATTGGACCATCTGATTCTGCTTCAAACGATCCACTCACCAGTTTTTCGATTAGATCGAATGCAGTTAAGACAAATGCAGATGCTGGCGTGTCTATGGATTCATCGACGCAATCACGACCTTCAAGTAACGTTGGATGCGATCAAGTGGATTTCTCCTTAAATAAAGGTATTAAAGTAAACGCAAATTTAGATTCATCTATT…
KU714454.1|Rotavirus A strain RVA_Human-wt_MWI_MW2-181_B_2000_G1P[8] segment 11, complete sequence|Rotavirus A|667|11|NSP5	GGCTTTTAAAGCGCTACAGTGATGTCTCTCAGTATTGACGTGACGAGTCTTCCTTCTATTTCTTCTAGCATATATAAAAATGAATCATCTTCAACAACGTCAACTCTTTCTGGAAAATCTATTGGTAGGAGTGAACAATACGTTTCACCAGATGCAGAAGCGTTCGGTAAATACATGTTGTCAAAGTCTCCAGAAGATATTGGACCGTCTGATTCTGCTTCAAACGATCCACTCACTAGCTTTTCGATTAGATCGAATGCAGTTAAGACAAATGCAGACGCTGGCGTGTCTATGGATTCATTAACACAATCACGACCATCAAGTAATGTTGGGTGCGATCAAGTGGATTTCTCCTTCAGTAAAGGAATCAAAGTAAATGCAAACTTAGATTCATCAGTA…
KU956016.1|Rotavirus A isolate Hu_HON_2011825363_2011_G10P[14] NSP5 (NSP5) gene, complete cds|Rotavirus A|667|11|NSP5	GGCTTTTAAAGCGCTACAGTGATGTCTCTCAGTATTGACGTGACGAGTCTTCCTTCTATTTCTTCCAGTGTATACAAAAATGAATCATCTTCAACAACGTCAACTCTTTCTGGAAAATCTATTGGTAGGAGTGAACAATACATTTCACCAGATGCGGAAGCATTCGGTAGATACATGCTGTCAAAGTCTCCAGAAGATATTGGACCATCTGATTCTGCTTCAAACGATCCACTCACCAGCTTTTCGATTAGATCGAATGCAGTTAAGACAAATGCAGACGCTGGCGTGTCTATGGATTCATCAACACAATCACGACCATCAAGCAATGTTGGGTGCGATCAAGTGGATTTCTCCTTTAATAAAGGAATTAAAATGAACGCGAATCTGGATTCATCAATA…
KX212877.1|Rotavirus A strain RVA_Cow-wt_TUR_Amasya-1_2015_G8P[5] NSP5 gene, complete cds|Rotavirus A|667|11|NSP5	GGCTTTTAAAGCGCTACAGTGATGTCTCTCAGTATTGACGTGACGAGTCTTCCTTCTATTTCTTCTAGCATATACAAAAATGAATCATCTTCAACAACGTCAACTCTTTCTGGAAAATCTATTGGTAGGAGTGAACGATACATTTCACCAGATGCAGAAGCATTCAGCAAATACATGTTGTCAAAGTCTCCAGAAGATATTGGACCATCTGATTCTGCTTCAAACGATCCACTCACCAGCTTTTCGATTAGATCGAATGCAGTTAAGACAAATGCAGACGCTGGCGTGTCTATGGATTCATCAACACAATCACGACCATCAAGCAATGTTGGGTGCGATCAAGTGGATTTCTCCTTCAACAAAGGAATTAAAATGAGTGCAAACTTAGATTCATCAATA…
KU508379.1|Rotavirus A strain RVA_Human-wt_HUN_182-02_2002_G8P[14] NSP5 gene, complete cds|Rotavirus A|667|11|NSP5	GGCTTTTAAAGCGCTACAGTGATGTCTCTCAGTATTGACGTGACGAGTCTTCCTTCTATTTCTTCTAGTATATATAAAAATGAATCATCTTCAACAACGTCAACTCTTTCTGGAAAATCTATTGGTAGGAGTGAACAATACATTTCACCAGATGCAGAAGCATTCAGTAAATATATGTTGTCAAAGTCTCCAGAAGATATTGGACCATCTGATTCTGCTTCAAACGATCCACTCACCAGCTTTTCGATTAGATCGAATGCAGTTAAGACAAATGCAGACGCTGGCGTGTCTATGGATTCATCAACACAATCACGACCATCAAGCAATGTTGGGTGCGATCAAGTGGATTTCTCCTTTAACAAAGGAATCAAAATGAATGCAAATTTAGATTCATCAATA…
KT281130.1|Rotavirus A strain RVA_Human-wt_USA_2012741499_2012_G24P[14] segment 11, complete sequence|Rotavirus A|667|11|NSP5	GGCTTTTAAAGCGCTACAGTGATGTCTCTCAGTATTGACGTGACGAGTCTTCCTTCTATTTCTTCTAGTATATACAAGAATGAATCATCTTCAACAACGTCAACTCTTTCTGGAAAATCTATTGGTAGGAGTGAACAATACATTTCACCAGATGCAGATGCATTCAATAAATATATGTTGTCAAAATCTCCAGAAGATATTGGACCATCTGATTCTGCTTCAAACGATCCACTCACCAGCTTTTCGATTAGATCGAATGCAGTTAAGACAAATGCAGACGCTGGCGTGTCTATGGATTCATCAACACAATCACGACCATCAAGTAGTGTTGGGTGCGATCAAGTGGATTTCTCCTTTAATAAAGGAATCAAATTAAATGCGAACTTAGATTCATCAATA…
LC119103.1|Human rotavirus A NSP5 gene for non-structural protein NSP5, complete cds, strain: RVA_Human-tc_NGA_HMG035_1999_G8P[1]|Rotavirus A|667|11|NSP5	GGCTTTTAAAGCGCTACAGTGATGTCTCTCAGTATTGACGTGACGAGTCTTCCTTCTATTTCTTCTAGCATATATAAAAATGAATCGTCTTCGACAACGTCAACTCTTTCTGGAAAATCTATTGGTAGGAGTGAACAATACATTTCACCAGATGCAGAAGCGTTCAATAAATATATGTTGTCAAAGTCTCCAGAAGATATTGGACCATCTGATTCTGCTTCAAACGATCCACTCACCAGCTTTTCGATTAGATCGAATGCAGTTAAGACAAATGCAGACGCTGGCGTATCTATGGATTCATCAACACAATCACGACCATCAAGCAATGTTGGGTGCGATCAAGTGGATTTCTCCTTTAACAAAGGAATTAAAATGAATGCAAATCTAGATTCATCAATA…
KR262159.1|Human rotavirus A isolate RVA_Human-tc_KOR_CAU14-1-262_2014_G3P[9] NSP5 protein (NSP5) and NSP6 protein (NSP6) genes, complete cds|Rotavirus A|667|11|NSP5	GGCTTTTAAAGCGCTACAGTGATGTCTCTCAGTATTGACGTGACAAGTCTTCCATCTATTTCTTCTAGTATCTATAAACATGAATCATCTTCAACAACGTCAACTCTTTCTGGAAAATCTATTGGTAGGAGTGAACAGTACGTTTCACCAGATGCAGAAGCATTCAGTAAATACATGCTGTCGAAGCCTCCAGAGGATATTGGACCATCTGATTCTGCTTCAAACGACCCACTCACCAGCTTTTCGATTAGATCGAATGCAGTTAAGACAAATGCAGATGCTGGCGTGTCTATGGATTCATCGACACAATCACGACCTTCGAGTAACGTTGGATGCGATCAGGTGGATTTCTCCTTAAGCAAAGGTATTAAAGTCAACGCTAACTTAGATTCCTCTATT…
KJ411442.1|Rotavirus A strain RVA_Human-wt_US_2012841174_2012_G8P[14] NSP5 (NSP5) gene, complete cds|Rotavirus A|667|11|NSP5	GGCTTTTAAAGCGCTACAGTGATGTCTCTCAGTATTGACGTGACGAGTCTTCCTTCTATTTCTTCTAGTATATACAAAAATGAATCATCTTCAACAACGTCAACTCTTTCTGGAAAATCTATTGGTAGGAGTGAACAATACATTTCACCAGATGCAGAAGCATTCAGTAAATACATGCTGTCAAAGTCTCCAGAAGATATTGGACCATCTGATTCTGCTTCAAACGATCCACTCACCAGCTTTTCGATTAGATCGAATGCAGTTAAGACAAATGCAGACGCTGGCGTGTCTATGGATTCATCAACACAATCACGACCATCAAGCAATGTTGGGTGCGATCAAGTGGATTTCTCCTTTAATAAAGGAATTAAAATGAACGCGAATTTAGATTCATCAATA…
AB972866.1|Porcine rotavirus A NSP5 gene for non-structural protein NSP5, complete cds, strain: RVA_Pig-tc_THA_P343_1991_G10P[5]|Rotavirus A|667|11|NSP5	GGCTTTTAAAGCGCTACAGTGATGTCTCTCAGTATTGACGTGACGAGTCTTCCTTCTATTTCTTCTAGTATATATAAAAATGAATCATCTTCAACAACGTCAACTCTTTCTGGAAAATCTATTGGTAGGAGTGAACAATACATTTCACCAGATGTAGAGGCGTTCGGTAAATACATGTTGTCAAAGTCTCCAGAAGATATTGGACCATCTGATTCTGCTTCAAACGATCCACTCACCAGCTTTTCGATTAGATCGAATGCAGTTAAGACAAATGCAGACGCTGGCGTGTCTATGGATTCATCAACACAATCACGACCATCAAGCAATGTTGGGTGCGATCAAGTGGATTTCTCCTTTAATAAAGGGATTAAAATGAATGCAAACTTGGATTCATCGATA…
KJ450841.1|Rotavirus A strain RVA_Simian-tc_ESP_SA11-C411_2009_G3P[2] segment 11, complete sequence|Rotavirus A|667|11|NSP5	GGCTTTTAAAGCGCTACAGTGATGTCTCTCAGTATTGACGTGACGAGTCTTCCTTCTATTCCTTCAACTATATATAAAAATGAATCGTCTTCAACAACGTCAACTCTTTCTGGAAAATCTATTGGTAGGAGTGAACAGTACATTTCACCAGATGCAGAAGCATTCAATAAATACATGCTGTCGAAGTCTCCAGAGGATATTGGACCATCTGATTCTGCTTCAAACGATCCACTCACCAGTTTTTCGATTAGATCGAATGCAGTTAAGACAAATGCAGACGCTGGCGTGTCTATGGATTCATCAGCGCAATCACGACCTTCAAGTAATGTCGGATGCGATCAAGTGGATTTCTCCTTAAATAAAGGCTTAAAAGTAAAAGCTAATTTGGACTCATCAATA…
KJ187598.1|Human rotavirus A strain CAU12-2-51 segment 11, complete sequence|Rotavirus A|667|11|NSP5	GGCTTTTAAAGCGCTACAGTGATGTCTCTAAGTATTGACGTGACGAGTCTTCCTTCTATTTCTTCTAGTATATATAAAAATGAATCATCTTCAACAACGTCAACTCTTTCTGGAAAATCTATTGGTAGGAGTGAACAATACATTTCACCAGATGCAGAAGCGTTCGGTAAATACATGTTGTCAAAGTCTCCAGAAGATATTGGACCATCTGATTCTGCTTCAAACGATCCACTCACCAGTTTTTCGATTAGATCGAATGCAGTTAAGACAAATGCAGACGCTAGCGTGTCTATGGATTCATCAACACAATCACGACCATCAAGTAATGTTGGGTGCGATCAAGTGGATTTCTCCTTTAACAAAGGGATTAAAATGAATACGAATTTGGATTCATCAATA…
KF500518.1|Rotavirus RVA_Human-wt_USA_12US1134_2012_G3P[9] NSP5 (NSP5) gene, complete cds|Rotavirus A|667|11|NSP5	GGATTTTAAAGCGCTACAGTGATGTCTCTCAGTATTGACGTGACGAGTCTTCCTTCTATTTCTTCTAGTATATATAAAAATGAATCATCTTCAACAACGTCAACTCTTTCTGGAAAATCTATTGGTAGGAGTGAACAATACATTTCACCAGATGCGGAAGCATTCAGTAAATACATGTTGTCAAAGTCTCCAGAAGATATTGGACCATCTGATTCTGCTTCAAACGATCCACTCACCAGCTTTTCGATTAGATCGAATGCAGTTAAGACAAACGCAGACGCTGGCGTGTCTATGGATTCATCAACACAATCACGACCATCAAGCAATGTTGGGTGCGATCAAGTGGATTTCTCCTTTAACAAAGGAATTCAAATGAATGCGAACCTGGATTCATCAATA…
KF729685.1|Rotavirus A strain RF clone TOPORF11#8 segment 11, complete sequence|Rotavirus A|667|11|NSP5	GGCTTTTAAAGCGCTACAGTGATGTCTCTCAGTATTGACGTGACGAGTCTTCCTTCTATTTCTTCTAGTATATACAAAAATGAATCATCTTCAACAACGTCAACTCTTTCTGGAAAATCTATTGGTAGGAGTGAACAGTACATTTCACCAGATGCAGAAGCATTCAGTAAATACATGCTGTCAAAGTCTCCAGAAGATATTGGACCATCTGATTCTGCTTCAAACGATCCACTCACCAGCTTTTAGATTAGATCGAATGCAGTTAAGACAAATGCAGACGCTGGCGTGTCTATGGATTCATCAACACAATCACGGCCATCAAGCAATGTTGGGTGCGATCAAGTGGATTTCTCCTTTAATAAAGGAATTAGTATGAACGCGAACCTGGATTCATCAATA…
KF729686.1|Rotavirus A strain RF clone TOPORF11#9 segment 11, complete sequence|Rotavirus A|667|11|NSP5	GGCTTTTAAAGCGCTACAGTGATGTCTCTCAGTATTGACGTGACGAGTCTTCCTTCTATTTCTTCTAGTATATACAAAAATGAATCATCTTCAACAACGTCAACTCTTTCTGGAAAATCTATTGGTAGGAGTGAACAGTACATTTCACCAGATGCAGAAGCATTCAGTAAATACATGCTGTCAAAGTCTCCAGAAGATATTGGACCATCTGATTCTGCTTCAAACGATCCACTCACCAGCTTTTCGATTAGATCGAATGCAGTTAAGACAAATGCAGACGCTGGCGTGTCTATGGATTCATCAACACAATCACGGCCATCAAGCAATGTTGGGTGCGATCAAGTGGATTTCTCCTTTAATAAAGGAATTAGTATGAACGCGAACCTGGATTCATCAATA…
KF690135.1|Rotavirus A strain RVA_Human-wt_AUS_RCH272_2012_G3P[14] NSP5 gene, complete cds|Rotavirus A|667|11|NSP5	GGCTTTTAAAGCGCTACAGTGATGTCTCTCAGTATTGACGTGACGAGTCTTCCTTCTATTTCTTCTAGTATATACAAAAATGAATCATCTTCAACAACGTCAACTCTTTCTGGAAAATCTATTGGTAGGAGTGAACAATACATTTCACCAGATGCAGAAGCATTCAATAAATACATGCTGTCAAAGTCTCCAGAAGATATTGGACCATCTGATTCTGCTTCAAACGATCCACTCACCAGCTTTTCGATTAGATCGAATGCAGTTAAGACAAATGCAGACGCTGGCGTGTCTATGGATTCATCAACACAATCACGACCATCAAGCAATGTTGGGTGCGATCAAGTGGATTTCTCCTTTAATAAAGGAATTAAAATGAACGCGAACCTGGATTCATCAATA…
JX271011.1|Rotavirus A strain RVA_Human-wt_TUN_17237_2008_G6P[9] non-structural protein 5 gene, complete cds|Rotavirus A|667|11|NSP5	GGCTTTTAAAGCGCTACAGTGATGTCTCTCAGTATTGACGTGACGAGTCTTCCTTCTATTTCTTCTAGTATATATAAAAATGAATCATCTTCAACAACGTCAACTCTTTCTGGAAAATCTATTGGTAGGAGTGAACAGTACATTTCACCAGATGCAGAAGCATTCAGTAAATACATGTTGTCAAAGTCTCCAGAAGATATTGGACCATCTGATTCTGCTTCAAACGATCCACTCACCAGCTTTTCGATTAGATCGAATGCAGTTAAGACAAACGCAGACGCTGGCGTGTCTATGGATTCATCAACACAATCACGACCATCAAGCAATGTTGGGTGCGATCAAGTGGATTTCTCCTTTAACAAAGGAATTCAAATGAATGCGAACCTGGATTCATCAATA…
KC020048.1|Rotavirus A isolate Hu_RUS_O1180_2011_G3P[9] non-structural protein NSP5 (NSP5) and non-structural protein NSP6 (NSP6) genes, complete cds|Rotavirus A|667|11|NSP5	GGCTTTTAAAGCGCTACAGTGATGTCTCTCAGTATTGACGTGACGAGTCTTCCTTCTATTTCTTCTAGTATATATAAAAATGAATCATCTTCAACAACGTCAACTCTTTCTGGAAAATCTATTGGTAGGAGTGAACAATACATTTCACCAGATGCAGAAGCATTCAGTAAATACATGCTGTCAAAGTCTCCAGAAGATATTGGACCATCTGATTCTGCTTCAAACGATCCACTCACCAGCTTTTCGATTAGATCGAATGCAGTTAAGACAAACGCAGACGCTGGCGTGTCTATGGATTCATCAACACAATCACGACCATCAAGCAATGTTGGGTGCGATCAAGTGGATTTCTCCTTTAACAAAGGAATTCAAATGAATGCGAACTTGGATTCATCAATA…
JQ004980.1|Caprine rotavirus A isolate XL segment 11, complete sequence|Rotavirus A|667|11|NSP5	GGCTTTTAAAGCGCTACAGTGATGTCTCTCAGTATTGACGTGACGAGTCTTCCTTCTATTTCTTCCAGCATATATAAAAATGAATCATCTTCAACAACGTCAACTCTTTCTGGAAAATCTATTGGTAGGAGTGAACAATATATTTCACCAGATGCAGATGCGTTCAGTAAATATATGTTGTCAAAGTCTCCAGAGGATATTGGACCATCTGATTCTGCTTCAAACGATCCACTCACCAGCTTTTCGATTAGATCGAATGCAGTTAAGACAAATGCAGACGCTGGCGTGTCTATGGATTCATCAACACAATCACGACCATCGAGCAATGTTGGGTGCGATCAAGTGGATTTCTCCTTTAACAAAGGAATCAAGGTGAATGCAAACTTAGATTCATCAGTA…
JX567768.1|Human rotavirus A strain RVA_Human-wt_AUS_V585_2011_G10P[14] NSP5 gene, complete cds|Rotavirus A|667|11|NSP5	GGCTTTTAAAGCGCTACAGTGATGTCTCTCAGTATTGACGTGACGAGTCTTCCTTCTATTTCTTCTAGTATTTATAAAAATGAATCATCTTCAACAACGTCAACTCTTTCTGGAAAATCTATTGGTAGGAGTGAACAATATGTTTCACCAGATGCAGAAGCGTTCAGTAAATATATGTTGTCAAAATCTCCAGAAGATATTGGACCATCTGATTCTGCTTCAAACGATCCACTCACCAGCTTTTCGATTAGATCGAATGCAGTTAAGACAAATGCAGACGCTGGCGTGTCTATGGATTCATCAACACAATCACGACCATCAAGTAATGTTGGGTGCGATCAAGTGGATTTCTCCTTTAACAAAGGAATTAAAGTAAATGCAAATTTAGATTCATCCATA…
JN831208.1|Rotavirus A strain RVA_Cow-wt_ZAF_1603_2007_G6P[5] segment 11, complete sequence|Rotavirus A|667|11|NSP5	GGCTTTTAAAGCGCTACAGTGATGTCTCTCAGTATTGACGTGACGAGTCTTCCTTCTATTTCTTCTAGTATATATAAAAATGAATCATCTTCAACAACGTCAACTCTTTCTGGAAAATCTATTGGTAGGAGTGAACAATACATTTCACCAGATGCAGAGGCGTTCGGTAAATACATGTTGTCAAAGTCTCCAGAAGATATTGGACCATCTGATTCTGCTTCAAACGATCCACTCACCAGCTTTTCGATTAGATCGAATGCAGTTAAGACAAATGCAGACGCTGGCGTGTCTATGGATTCATCAACACAATCACGACCATCAAGCAATGTTGGGTGCGATCAAGTGGATTTCTCCTTTAATAAAGGGATTAAAATGAATGCAAACTTAGATTCATCAATA…
JN831219.1|Rotavirus A strain RVA_Cow-wt_ZAF_1604_2007_G8P[1] segment 11, complete sequence|Rotavirus A|667|11|NSP5	GGCTTTTAAAGCGCTACAGTGATGTCTCTCAGTATTGACGTGACGAGTCTTCCTTCCATTTCTTCTAGTATATATAAAAATGAATCATCTTCAACAACGTCAACTCTTTCTGGAAAATCTATTGGTAGGAGTGAACAATACATTTCACCAGATGCAGAGGCGTTCGGTAAATACATGTTGTCAAAGTCTCCAGAAGATATTGGACCATCTGATTCTGCTTCAAACGATCCACTCACCAGCTTTTCGATTAGATCGAATGCAGTTAAGACAAATGCAGACGCTGGCGTGTCTATGGATTCATCAACACAATCACGACCATCAAGCAATGTTGGGTGCGATCAAGTGGATTTCTCCTTTAATAAAGGGATTAAAGTGAATGCAAACTTAGATTCATCAATA…
JQ031151.1|Lamb rotavirus strain LLR NSP5 and NSP6 genes, complete cds|Rotavirus A|667|11|NSP5	GGCTTTAAAAGCGCTATAGTGATGTCTCTCAGTATTGACGTGACGAGTCTTCCTTCTATTTCTTCCAGCATATATAAAAATGAATCATCTTCAACAACGTCAACTCTTTCTGGAAAATCTATTGGTAGGAGTGAACAATATATTTCACCAGATGCAGATGCGTTCAGTAAATATATGTTGTCAAAGTCTCCAGAGGATATTGGACCATCTGATTCTGCTTCAAACGATCCACTCACCAGCTTTTCGATTAGATCGAATGCAGTTAAGACAAATGCAGACGCTGGCGTGTCTATGGATTCATCAACACAATCACGACCATCGAGCAATGTTGGGTGCGATCAAGTGGATTTCTCCTTTAACAAAGGAATCAAGGTGAATGCAAACTTAGATTCATCAGTA…
JF896475.1|Rotavirus G3 strain ZTR-5 NSP5_6 protein gene, complete cds|Rotavirus A|667|11|NSP5	GGCTTTTAAAGCGCTACAGTGATGTCTCTCAGTATTGACGTGACGAGTCTTCCTTCTATTCCTTCAACTATATATAAAAATGAATCGTCTTCAACAACGTCAACTCTTTCTGGAAAATCTATTGGTAGGAGTGAACAGTACATTTCACCAGATGCAGAAGCATTCAATAAATACATGCTGTCGAAGTCTCCAGAGGATATTGGACCATCTGATTCTGCTTCAAACGATCCACTCACCAGTTTTTCGATTAGATCGAATGCAGTTAAGACAAATGCAGACGCTGGCGTGTCTATGGATTCATCAGCACAATCACGACCTTCAAGTAATGTCGGATGCGATCAAGTGGATTTCTCCTTAAATAAAGGCTTAAAAGTAAAAGCTAATTTGGACTCATCAATA…
JF421985.1|Human rotavirus A strain KF17 nonstructural protein (NSP5) gene, complete cds|Rotavirus A|667|11|NSP5	GGCTTTTAAAGCGCTACAGTGATGTCTCTCAGTATTGACGTGACGAGTCTTCCTTCTATTTCTTCTAGTATATATAAAAATGAATCATCTTCAACAACGTCAACTCTTTCTGGAAAATCTATTGGTAGGAGTGAACAATACATTTCACCAGATGCAGAAGCGTTCGGTAAATACATGCTGTCAAAGTCTCCAGAAGATATTGGACCATCTGATTCTGCTTCAAACGATCCACTCACCAGTTTTTCGATTAGATCGAATGCAGTTAAGACAAATGCAGACGCTGGCGTGTCTATGGATTCATCAACACAATCACGACCATCAAGTAATGTTGGGTGCGATCAAGTGGATTTCTCCTTTAACAAAGGGATTAAAATGAATGCGAACTTGGATTCATCAATA…
GQ428140.1|Rotavirus A giraffe_UCD_IRL_2007 NSP5 (NSP5) gene, complete cds|Rotavirus A|667|11|NSP5	GGCTTTTAAAGCGCTACAGTGATGTCTCTCAGTATTGACGTGACGAGTCTTCCTTCTATTTCTTCTAGTATATATAAAAATGAATCATCTTCAACAACGTCAACTCTTTCTGGAAAATCTATTGGTAGGAGTGAACAATACATTTCACCAGATGCAGAGGCGTTCGGTAAATACATGTTGTCAAAGTCTCCAGAAGATATTGGACCATCTGATTCTGCTTCAAACGATCCACTCACCAGCTTTTCGATTAGATCGAATGCAGTTAAGACAAATGCAGACGCTGGCGTGTCTATGGATTCATCAACACAATCACGACCATCAAGCAATGTTGGGTGCGATCAAGTGGATTTCTCCTTTAACAAAGGGATTAAAATGAATGCAAATTTAGATTCATCAATA…
HM627552.1|Human rotavirus A strain B12 NSP5 protein (NSP5) gene, complete cds|Rotavirus A|667|11|NSP5	GGCTTTTAAAGCGCTACAGTGATGTCTCTCAGTATTGACGTGACGAGTCTTCCTTCTATTTCTTCTAGTATATATAAAAATGAATCATCTTCGACAACGTCAACTCTTTCTGGAAAATCTATTGGTAGGAGTGAACAATATGTTTCACCAGATGCAGAAGCATTCAGTAAGTATATGCTGTCAAAGTCTCCAGAAGATATTGGACCATCTGATTCTGCTTCAAACGATCCACTCACCAGCTTTTCGATTAGATCGAATGCAGTTAAGACAAATGCAGACGCTGGCGTGTCTATGGATTCATCAACACAATCACGACCATCAAGTAATGTTGGGTGCGATCAAGTGGATTTCTCCTTTAATAAAGGAATTAAAATGAACGCGAACCTAGATTCATCAATA…
GU565051.1|Rotavirus A strain RVA_Vaccine_USA_RotaTeq-WI79-4_1992_G6P1A[8] NSP5 gene, complete cds|Rotavirus A|667|11|NSP5	GGCTTTTAAAGCGCTACAGTGATGTCTCTCAGTATTGACGTGACGAGTCTTCCTTCTATTTCTTCTAGTATATACAAAAATGAATCATCTTCAACAACGTCAACTCTTTCTGGAAAATCTATTGGTAGGAGTGAACAATACATTTCACCAGATGCAGAAGCATTCAGTAAATACATGCTGTCAAAGTCTCCAGAAGATATTGGACCATCTGATTCTGCTTCAAACGATCCACTCACCAGCTTTTCGATTAGATCGAACGCAGTTAAGACAAATGCAGACGCTGGCGTGTCTATGGATTCATCAACACAATCACGGCCATCAAGCAATGTTGGGTGCGATCAAGTGGATTTCTCCTTTAATAAAGGAATTAAAATGAACGCGAACCTGGATTCATCAATA…
GU565062.1|Rotavirus A strain RVA_Vaccine_USA_RotaTeq-WI79-9_1992_G1P7[5] NSP5 gene, complete cds|Rotavirus A|667|11|NSP5	GGCTTTTAAAGCGCTACAGTGATGTCTCTCAGTATTGACGTGACGAGTCTTCCTTCTATTTCTTCTAGTATATACAAAAATGAATCATCTTCAACAACGTCAACTCTTTCTGGAAAATCTATTGGTAGGAGTGAACAATACATTTCACCAGATGCAGAAGCATTCAGTAAATACATGCTGTCAAAGTCTCCAGAAGATATTGGACCATCTGATTCTGCTTCAAACGATCCACTCACCAGCTTTTCGATTAGATCGAATGCAGTTAAGACAAATGCAGACGCTGGCGTGTCTATGGATTCATCAACACAATCACGGCCATCAAGCAATGTTGGGTGCGATCAAGTGGATTTCTCCTTTAATAAAGGAATTAAAATGAACGCGAACCTGGATTCATCAATA…
GU937876.1|Bovine rotavirus A strain NCDV NSP5 protein (NSP5) gene, complete cds|Rotavirus A|667|11|NSP5	GGCTTTTAAAGCGCTACAGTGATGTCTCTCAGTATTGACGTGACGAGTCTTCCTTCTATTTCTTCTAGTATATACAAAAATGAATCATCTTCAACAACGTCAACTCTTTCTGGAAAATCTATTGGTAGGAGTGAACAATACATTTCACCAGATGCAGAAGCATTCAGTAAATACATGCTGTCAAAGTCTCCAGAAGATATTGGACCATCTGATTCTGCTTCAAACGATCCACTCACCAGCTTTTCGATTAGATCGAATGCAGTTAAGACAAATGCAGACGCTGGCGTGTCTATGGATTCATCAACACAATCACGGCCATCAAGCAATGTTGGGTGCGATCAAGTGGATTTCTCCTTTAATAAAGGAATTAAAATGAACGCGAACCTGGATTCATCAATA…
GU937887.1|Caprine rotavirus A strain GO34 NSP5 protein (NSP5) gene, complete cds|Rotavirus A|667|11|NSP5	GGCTTTTAAAGCGCTACAGTGATGTCTCTCAGTATTGACGTGACGAGTCTTCCTTCTATTTCTTCTAGTATATATAAAAATGAATCATCTTCAACAACGTCAACTCTTTCTGGAAAATCTATTGGTAGGAGTGAACAATACATTTCACCAGATGCAGAAGCGTTCGGTAAGTATATGTTGTCAAAGTCTCCAGAAGATATTGGACCATCTGATTCTGCTTCAAACGACCCACTCACCAGCTTTTCGATTAGATCGAATGCAGTTAAGACAAATGCAGACGCTGGCGTGTCTATGGATTCATCAACACAATCACGACCATCAAGTAATGTTGGGTGCGATCAAGTGGATTTCTCCTTTAGTAAAGGAATTAAAGTAAATGCAAACTTAGATTCATCAGTA…
GU827416.1|Rotavirus A strain RVA_Cat-wt_ITA_BA222_2005_G3P[9] NSP5 and NSP6 genes, complete cds|Rotavirus A|667|11|NSP5	GGCTTTTAAAGCGCTACAGTGATGTCTCTCAGTATTGACGTGACGAGTCTTCCTTCTATTTCTTCTAGTATATATAAAAATGAATCATCTTCAACAACGTCAACTCTTTCTGGAAAATCTATTGGTAGGAGTGAACAATACATTTCACCAGATGCAGAAGCGTTCGGTAAATACATGCTGTCAAAGTCTCCAGAAGATATTGGACCATCTGATTCTGCTTCAAACGATCCACTCACCAGTTTTTCGATTAGATCGAATGCAGTTAAGACAAATGCAGACGCTGGCGTGTCTATGGATTCATCAACACAATCACGACCATCAAGTAATGTTGGGTGCGATCAAGTGGATTTCTCCTTTAACAAAGGGATTAAAATGAATGCGAACTTGGATTCATCAATA…
FN665698.1|Rotavirus A NSP5 gene for non-structural protein NSP5, genomic RNA, serotype G8P[14], strain RVA_Human-wt_HUN_BP1062_2004_G8P[14]|Rotavirus A|667|11|NSP5	GGCTTTTAAAGCGCTACAGTGATGTCTCTCAGTATTGACGTGACGAGTCTTCCTTCTATTTCTTCTAGTATATATAAAAATGAATCATCTTCAACAACGTCAACTCTTTCTGGAAAATCTATTGGTAGGAGTGAACAATACATTTCACCAGATGCAGAAGCGTTCAGTAAATACATGTTGTCAAAGTCTCCAGAAGATATTGGACCATCTGATTCTGCTTCAAACGATCCACTCACCAGCTTTTCGATTAGATCGAATGCAGTTAAGACAAATGCAGACGCTGGCGTGTCTATGGATTCATCAACACAATCACGACCATCAAGCAATGTTGGGTGCGATCAAGTGGATTTCTCCTTTAATAAGGGAATTAAAGTAAATGCAAACTTAGATTCATCAGTG…
GU384198.1|Bovine rotavirus A isolate DQ-75 phosphoprotein NSP5 gene, complete cds|Rotavirus A|667|11|NSP5	GGCTTTTAAAGCGCTACAGTGATGTCTCTCAGTATTGACGTGACGCGTCTTCCTTCTATTTCCTCCAGCATATATAAAAATGAATCATCTTCAACAACGTCAACTCTTTCTGGAAAATCTATTGGTAGGAGTGAACAATACATTTCACCAGATGCAGAGGCGTTCAGTAAATATATGTTGTCAAAGTCTCCAGAAGATATTGGACCATCTGATTCTGCTTCAAACGATCCACTCACCAGCTTTTCGATTAGATCGAATGCAGTTAAGACAAATGCAGACGCTGGCGTGTCTATGGATTCATCAACACAATCACGACCATCGAGCAATGTTGGGTGCGATCAAGTGGATTTCTCCTTTAACAAAGGAATCAAGGTAAATGCGAACTTAGATTCATCAGTA…
FN665687.1|Rotavirus A NSP5 gene for non-structural protein NSP5, genomic RNA, serotype G6P[14], strain RVA_Human-wt_HUN_BP1879_2003_G6P[14]|Rotavirus A|667|11|NSP5	GGCTTTTAAAGCGCTACAGTGATGTCTCTCAGTATTGACGTGACGAGTCTTCCTTCTATTTCTTCTAGCATATATAAAAATGAATCATCTTCAACAACGTCAACTCTTTCTGGAAAATCTATTGGTAGGAGTGAACAATACATTTCACCAGATGCAGAAGCATTCAGTAAATATATGTTGTCAAAGTCTCCAGAAGATATTGGACCATCTGATTCTGCTTCAAACGATCCACTCACCAGCTTTTCGATTAGATCGAATGCAGTTAAGACAAATGCAGACGCTGGCGTGTCTATGGATTCATCAACACAATCACGACCATCAAGCAATGTTGGGTGCGATCAAGTGGATTTCTCCTTTAACAAAGGAATCAAAATGAATGCAAATTTAGATTCATCAATA…
GU296418.1|Rotavirus A strain RVA_Human-wt_ITA_PAH136_1996_G3P[9] NSP5 gene, complete cds|Rotavirus A|667|11|NSP5	GGCTTTTAAAGCGCTACAGTGATGTCTCTCAGTATTGACGTGACGAGTCTTCCTTCTATTTCTTCTAGTATATATAAAAATGAATCATCTTCAACAACGTCAACTCTTTCTGGAAAATCTATTGGTAGGAGTGAACAGTACATTTCACCAGATGCGGAAGCGTTCGGTAAATACATGCTGTCAAAGCCTCCAGAAGATATTGGACCATCTGATTCTGCTTCAAACGATCCACTCACCAGCTTTTCGATTAGATCGAATGCAGTTAAGACAAATGCAGACGCTGGCGTGTCTATGGATTCATCAACACAATCACGACCATCAAGCAATGTTGGGTGCGATCAAGTGGATTTCTCCTTTAACAAAGGGATTAAAATGAATGCGAATTTGGATTCATCAATA…
GU296419.1|Rotavirus A strain RVA_Human-wt_ITA_PAI58_1996_G3P[9] NSP5 gene, complete cds|Rotavirus A|667|11|NSP5	GGCTTTTAAAGCGCTACAGTGATGTCTCTCAGTATTGACGTGACGAGTCTTCCTTCTATTTCTTCTAGTATATATAAAAATGAATCATCTTCAACAACGTCAACTCTTTCTGGAAAATCTATTGGTAGGAGTGAACAATACATTTCACCAGATGCAGAAGCATTCAGTAAATACATGCTGTCAAAGTCTCCAGAAGATATTGGACCATCTGATTCTGCTTCAAACGATCCACTCACCAGCTTTTCGATTAGATCGAATGCAGTTAAGACAAACGCAGACGCTGGCGTGTCTATGGATTCATCAACACAATCACGACCATCAAGCAATGTTGGGTGCGATCAAGTGGATTTCTCCTTTAACAAAGGAATTCAAATGAATGCGAATCTGGATTCATCAATA…
EU659853.1|Buffalo rotavirus A 10733 non-structural protein 5 (NSP5) gene, complete cds|Rotavirus A|667|11|NSP5	GGCTTTTAAAGCGCTACAGTGATGTCTCTCAGTATTGACGTGACGAGTCTTCCTTCTATTTCTTCTAGTATATACAAAAATGAATCATCTTCAACAACGTCAACTCTTTCTGGAAAATCTATTGGTAGGAGTGAACAGTATATTTTACCAAATGTAGAAGCATTCAGTAAATACATGCTGTCAAAGTCTCCAGAAGATATTGGACCATCTGATTCTGCTTCAAACGATCCACTCACCAGCTTTTCGATTAGATCAAATGCAGTTAAGACAAATGCAGACGCTGGCGTGTCTATGGATTCATCAACACAATCACGACCATCAAGCAATGTTGGGTGCGATCAAGTGGATTTCTCCTTTAACAAAGGAATTAAAATGAACGCGAACTTAGATTCATCAATA…
FJ347110.1|Rotavirus A strain RVA_Guanaco-wt_ARG_Chubut_1999_G8P[14] NSP5 gene, complete cds|Rotavirus A|667|11|NSP5	GGCTTTTAAAGCGCTACAGTGATGTCTCTCAGTATTGACGTGACGAGTCTTCCTTCTATTTCTTCTAGTATATATAAAAATGAATCATCTTCAACGACGTCAACTCTTTCTGGAAAATCTATTGGTAGGAGTGAACAATACATCTCACCAGATACAGAGGCGTTCAGTAAATACATGCTGTCAAAGTCTCCAGAAGATATTGGACCATCTGATTCTGCTTCAAACGATCCACTCACCAGCTTTTCGATTAGATCGAATGCAGTTAAGACAAATGCAGACGCTGGCGTGTCTATGGATTCATCAACACAATCACGACCATCAAGTAATGTTGGGTGCGATCAAGTGGATTTCTCCTTTAATAAAGGAATCAAAGTGAATGCGAACTTAGATTCATCAGTA…
FJ347121.1|Rotavirus A strain RVA_Cow-wt_ARG_B383_1998_G15P[11] NSP5 gene, complete cds|Rotavirus A|667|11|NSP5	GGCTTTTAAAGCGCTACAGTGATGTCTCTCAGTATTGACGTGACGAGTCTTCCTTCTATTTCTTCTAGTATATACAAAAATGAATCATCTTCAACAACGTCAACTCTTTCTGGAAAATCTATTGGTAGGAGTGAACAATACATTTCACCAGATGCAGAAGCATTCAGTAAATACATGTTGTCAAAGTCTCCAGAAGATATTGGACCATCTGATTCTGCTTCAAACGATCCACTCACCAGTTTTTCGATTAGATCGAATGCAGTTAAGACAAATGCAGACGCTGGCGTGTCTATGGATTCATCAACACAATCACGACCATCAAGTAATGTTGGGTGCGATCAGGTGGATTTCTCCTTTAATAAGGGAATTAAAATGAATGCGAACTTAGACTCATCAATA…
FJ347132.1|Rotavirus A strain RVA_Guanaco-wt_ARG_Rio_Negro_1998_G8P[1] NSP5 gene, complete cds|Rotavirus A|667|11|NSP5	GGCTTTTAAAGCGCTACAGTGATGTCTCTCAGTATTGACGTGACGAGTCTTCCTTCTATTTCTTCTAGTATATTTAAAAATGAATCATCTTCAACAACGTCAACTCTTTCTGGAAAATCTATTGGTAGGAGTGAACAATATGTTTCACCAGATGCAGAAGCGTTCAATAAATACATGTTGTCAAAATCTCCAGAAGATATTGGACCATCTGATTCTGCTTCAAACGACCCACTCACCAGCTTTTCGATTAGATCGAATGCAGTTAAGACAAATGCAGACGCTGGCGTGTCTATGGATTCATCAACACAATCACGACCATCAAGTAACGTTGGGTGCGATCAAGTGGATTTCTCCTTTAACAAAGCAGTAAAAGTGAATGCAAATTTAGATTCATCGATA…
FJ422141.1|Rotavirus A strain RVA_Rhesus-tc_USA_PTRV_1990_G8P[1] NSP5 gene, complete cds|Rotavirus A|667|11|NSP5	GGCTTTTAAAGCGCTACAGTGATGTCTCTCAGTATTGACGTGACGAGTCTTCCTTCTATTTCTTCTAGTATATACAAAAATGAATCATCTTCAACAACGTCAACTCTTTCTGGAAAATCTATTGGTAGGAGTGAACAATACATTTCACCAGATGCAGAAGCATTCAGTAAATACATGCTGTCAAAGTCTCCAGAAGATATTGGACCATCTGATTCTGCTTCAAACGATCCACTCACCAGCTTTTCGATTAGATCGAATGCAGTTAAGACAAATGCAGACGCTGGCGTGTCTATGGATTCATCAACACAATCACGACCATCAAGCAATGTTGGGTGCGATCAAGTGGATTTCTCCTTTAATAAAGGAATTAAAATGAACGCGAATCTGGATTCATCAATA…
FJ495136.1|Rotavirus A strain RVA_Antelope-wt_ZAF_RC-18-08_G6P[14] non-structural protein NSP5 gene, complete cds|Rotavirus A|667|11|NSP5	GGCTTTTAAAGCGCTACAGTGATGTCTCTCAGTATTGACGTGACGAGTCTTCCTTCTATTTCTTCTAGTATATACAAAAATGAATCATCTTCAACAACGTCGACTCTTTCTGGAAAATCTATTGGTAGGAGTGAACAATACATTTCACCAGATGCAGAAGCATTCAGTAAATATATGCTGTCAAAGTCTCCAGAAGATATTGGACCATCTGATTCTGCTTCAAACGATCCACTCACCAGCTTTTCGATTAGATCGAATGCAGTTAAGACAAATGCAGACGCTGGCGTGTCTATGGATTCATCAACACAATCACGACCATCAAGCAACGTTGGGTGCGATCAAGTGGATTTCTCCTTTAATAAAGGAATTAAAATGAATGCGAATCTGGATTCATCAATA…
EU200803.1|Human rotavirus A isolate N155 NSP5 gene, complete cds|Rotavirus A|667|11|NSP5	GGCTTTTAAAGCGCTACAGTGATGTCTCTCAGTATTGACGTGACGAGTCTTCCTTCTATTTCTTCTAGTATTTATAAAAATGAACCATCTTCAACAACGTCAACTCTTTCTGGGAAATCTATTGGTAGGAGTGAACATTATGTTTCACCAGATGCAGAAGCGTTCAGTAAATATATGCTGTCAAAGTCTCCAGAAGATATTGGACCATCTGATTCTGCTTCAAACGATCCACTCACCAGCTTCTCGATTAGATCGAATGCAGTTAAGACAAACGCAGACGCTGGCGTGTCTATGGATTCATCAGCACAATCACGACCATCAAGTAATGTTGGGTGCGATCAAATGGATTTCTCCTTTAATAAAGGAATAAAAGTAAATGCTAACCTGGATTCATTAATA…
FJ206081.1|Bovine rotavirus strain KJ69-1 NSP5 gene, complete cds|Rotavirus A|667|11|NSP5	GGCTTTTAAAGCGCTACAGTGATGTCTCTCAGTATTGACGTGACGAGTCTTCCTTCTATTTCTTCTAGTATATACAAAAATGAATCATCTTCAACAACGTCAACTCTTTCTGGAAAATCTATTGGTAGGAGTGAACAATATGTTTCACCAGATGCAGAAGCATTCAGTAAGTACATGCTGTCAAAGTCTCCAGAAGATATTGGACCATCTGATTCTGCTTCAAACGATCCACTCACCAGCTTTTCGATTAGATCGAATGCAGTTAAGACAAATGCAGACGCTGGCGTGTCTATGGATTCATCAACACAATCACGGCCATCAAGCAATGTTGGGTGCGATCAAGTGGATTTCTCCTTTAATAAAGGAATTAGAATGAACGCGAACCTGGATTCATCAATA…
EU791926.1|Human rotavirus A strain CMH079_05 nonstructural protein (NSP5) and nonstructural protein (NSP6) genes, complete cds|Rotavirus A|664|11|NSP5	GGCTTTTAAAGCGCTACAGTGATGTCTCTCAGTATTGACGTGACGAGTCTTCCATCTATTTCTTCTAGCATTTATAAACATGAATCATCTTCAACAACGTCAACTCTTTCTGGAAAATCTATTGGTAGGAGTGAACAGTACGTTTCACCAGATGCAGAAGCATTCAATAAATACATGTTGTCGAAGTCTCCAGAGGATATTGGACCATCTGATTCTGCTTCAAACGATCCACTCACCAGTTTTTCGATTAGATCGAATGCAGTTAAGACAAATGCAGATGCTGGCGTGTCTATGGATTCATCGACGCAATCACGACCTTCAAGTAACGTTGGGTGCGATCAAGTGGATTTCTCCTTGAATAAAGGCATTAAAGTCAACGCAAATTTAGATTCATCCATT…
EF554103.1|Rotavirus A strain RVA_Human-tc_AUS_MG6_1993_G6P[14] NSP5 gene, complete cds|Rotavirus A|667|11|NSP5	GGCTTTTAAAGCGCTACAGTGATGTCTCTCAGTATTGACGTGACGAGTCTTCCTTCTATTTCTTCTAGTATATATAAAAATGAATCATCTTCAACAACGTCAACTCTTTCTGGAAAATCTATTGGTAGGAGTGAACAATACATTTCACCAGATGCAGAAGCATTCAATAAATATATGCTGTCAAAGTCTCCAGAAGATATTGGACCATCTGATTCTGCTTCAAACGATCCACTCACCAGCTTTTCGATTAGATCGAATGCAGTTAAGACAAATGCAGACGCTGGCGTGTCTATGGATTCATCAACACAATCACGACCATCAAGCAATGTTGGGTGCGATCAAGTGGATTTCTCCTTTAACAAAGGAATTAAAATGAACGCAAACTTGGATTCATCAATA…
EF554114.1|Rotavirus A strain RVA_Human-wt_HUN_Hun5_1997_G6P[14] NSP5 gene, complete cds|Rotavirus A|667|11|NSP5	GGCTTTTAAAGCGCTACAGTGATGTCTCTCAGTATTGACGTGACGAGTCTTCCTTCTATTTCTTCTAGTATATATAAAAATGAATCATCTTCAACAACGTCAACTCTTTCTGGAAAATCTATTGGTAGGAGTGAACAATACATTTCACCAGATGCAGAAGCATTCAATAAATATATGTTGTCAAAACCTCCAGAAGATATTGGACCATCTGATTCTGCTTCAAACGATCCACTCACCAGCTTTTCGATTAGATCGAATGCAGTTAAGACAAATGCAGACGCTGGCGTGTCTATGGATTCATCAACACAATCACGACCATCAAGCAATGTTGGGTGCGATCAACTGGATTTCTCCTTTAATAAAGGAATCAAAGTGAATGCAAATTTGGATTCATCAATA…
EF554125.1|Rotavirus A strain RVA_Human-wt_BEL_B10925_1997_G6P[14] NSP5 gene, complete cds|Rotavirus A|667|11|NSP5	GGCTTTTAAAGCGCTACAGTGATGTCTCTCAGTATTGACGTGACGAGTCTTCCTTCTATTTCTTCTAGTATATATAAAAATGAATCATCTTCAACAACGTCAACTCTTTCTGGAAAATCTATTGGTAGGAGTGAACAATACATTTCACCAGATGCAGAAGCATTCAGTAAATACATGCTGTCAAAGTCTCCAGAAGATATTGGACCATCTGATTCTGCTTCAAACGATCCACTCACCAGCTTTTCGATTAGATCGAATGCAGTTAAGACAAATGCAGACGCTGGCGTGTCTATGGATTCATCAACACAATCACGACCATCAAGCAATGTTGGGTGCGATCAAGTGGATTTCTCCTTTAATAAAGGAATTAAAATGAACGCGAACCTGGATTCATCAATA…
EF554136.1|Rotavirus A strain RVA_Human-tc_ITA_PA169_1988_G6P[14] NSP5 gene, complete cds|Rotavirus A|667|11|NSP5	GGCTTTTAAAGCGCTACAGTGATGTCTCTCAGTATTGACGTGACGAGTCTTCCTTCTATTTCTTCTAGTCTATACAAAAATGAATCATCTTCAACAACGTCAACTCTTTCTGGAAAATCTATTGGTAGGAGTGAACAATACATTTCACCAGATGCAGAAGCATTCAGTAAATACATGCTGTCAAAGTCTCCAGAAGATATTGGACCATCTGATTCTGCTTCAAACGATCCACTCACCAGCTTTTCGATTAGATCGAATGCAGTTAAGACAAATGCAGACGCTGGCGTGTCTATGGATTCATCAACACAATCACGACCATCAAGCAATGTTGGGTGCGATCAAGTGGATTTCTCCTTTAATAAAGGAATTAAAATGAACGCGAACTTAGATTCATCAATA…
EF554147.1|Rotavirus A strain RVA_Human-wt_ITA_111-05-27_2005_G6P[14] NSP5 gene, complete cds|Rotavirus A|667|11|NSP5	GGCTTTTAAAGCGCTACAGTGATGTCTCTCAGTATTGACGTGACGAGTCTTCCTTCTATTTCTTCTAGTATATACAAAAATGAATCATCTTCAACAACGTCAACTCTTTCTGGAAAATCTATTGGTAGGAGTGAACAGTATATTTCACCAAATGCAGAAGCATTCAGTAAATACATGTTGTCAAAGTCTCCAGAAGATATTGGACCATCTGATTCTGCTTCAAACGATCCACTCACCAGCTTTTCGATTAGATCGAATGCAGTTAAGACAAATGCAGACGCTGGCGTGTCTATGGATTCATCAACACAATCACGACCATCAAGCAATGTTGGGTGCGATCAAGTGGATTTCTCCTTTAACAAAGGAATTAAAATGAACGCGAACTTAGATTCATCAATA…
EF554158.1|Rotavirus A strain RVA_Sheep-tc_ESP_OVR762_2002_G8P[14] NSP5 gene, complete cds|Rotavirus A|667|11|NSP5	GGCTTTTAAAGCGCTACAGTGATGTCTCTCAGTATTGACGTGACGAGTCTTCCTTCTATTTCTTCTAGTATATACAAAAATGAATCATCTTCAACAACGTCAACTCTTTCTGGAAAATCTATTGGTAGGAGTGAACAGTATATTTCACCAAATGCAGAAGCATTCAGTAAATACATGTTGTCAAAGTCTCCAGAAGATATTGGACCATCTGATTCTGCTTCAAACGATCCACTCACCAGCTTTTCGATTAGATCGAATGCAGTTAAGACAAATGCAGACGCTGGCGTGTCTATGGATTCATCAGCACAATCACGACCATCAAGCAATGTTGGGTGCGATCAAGTGGATTTCTCCTTTAACAAAGGAATTAAAATGAACGCGAACTTAGATTCATCAATA…
DQ205231.1|Rotavirus A strain RVA_Rabbit-tc_ITA_30-96_1996_G3P[14] NSP5 (NSP5) gene, complete cds|Rotavirus A|667|11|NSP5	GGCTTTTAAAGCGCTACAGTGATGTCTCTCAGTATTGACGTGACGAGTCTTCCTTCTATATCTTCTAGTATATTTAAAAATGAATCATCTTCAACAACGTCAACTCTTTCTGGAAAATCTATTGGTAGGAGTGAATTATATGTTTCACCAAATGCAGAAGCGTTCAATAAGTACATGCTGTCAAAACCTCCAGAAGATATTGGACCATCTGATTCTGCTTCAAACGATCCACTCACCAGCTTTTCGATTAGATCGAATGCAGTTAAGACAAATGCAGACGCTGGCGTGTCTATGGATTCATCAACACAATCACGACCGTCAAGTAATGTTGGGTGCGATCAAGTGGATTTCTCCTTTAATAAGGCAGTAAAGGTAAATGCGAATTTAGATTCATCAATA…
AY622998.1|Lamb rotavirus NSP5 and NSP6 genes, complete cds|Rotavirus A|667|11|NSP5	GGCTTTAAAAGCGCTATAGTGATGTCTCTCAGTATTGACGTGACGAGTCTTCCTTCTATTTCTTCCAGCATATATAAAAATGAATCATCTTCAACAACGTCAACTCTTTCTGGAAAATCTATTGGTAGGAGTGAACAATATATTTCACCAGATGCAGATGCGTTCAGTAAATATATGTTGTCAAAGTCTCCAGAGGATATTGGACCATCTGATTCTGCTTCAAACGATCCACTCACCAGCTTTTCGATTAGACCGAATGCAGTTAAGACAAATGCAGACGCTGGCGTGTCTATGGATTCATCAACACAATCACGACCATCGAGCAATGTTGGGTGCGATCAAGTGGATTTCTCCTTTAACAAAGGAATCAAGGTGAATGCAAACTTAGATTCATCAGTA…
AB008655.1|Human rotavirus A mRNA for NSP5, complete cds, strain: K8|Rotavirus A|667|11|NSP5	GGCTTTTAAAGCGCTACAGTGATGTCTCTCAGTATTGACGTGACGAGTCTTCCTTCTATTTCTTCTAGTATATATAAAAATGAATCATCTTCAACAACGTCAACTCTTTCTGGAAAATCTATTGGTAGGAGTGAACAATACATTTCACCAGATGCAGAAGCGTTCAGTAAGTACATGCTGTCAAAGTCTCCAGAAGATATTGGACCATCTGATTCTGCTTCAAACGATCCACTCACCAGTTTTTCGAATAGATCGAATGCAGTTAAGACAAATGCAGACGCTGGCGTGTCTATGGATTCATCAACACAATCACGACCATCAAGCAATGTTGGGTGCGATCAAGTGGATTTCTCCTTTAATAAAGGAATTAAAGTGAGTGCGAACCTAGATTCATCTGTG…
AB008656.1|Human rotavirus A mRNA for NSP5, complete cds, strain: AU-1|Rotavirus A|667|11|NSP5	GGCTTTTAAAGCGCTACAGTGATGTCTCTCAGTATTGACGTGACGAGTCTTCCTTCTATTTCTTCTAGTATATATAAAAATGAATCATCTTCAACAACGTCAACTCTTTCTGGAAAATCTATTGGTAGGAGTGAACAATACATTTCACCAGATGCAGAAGCGTTCAGTAAGTACATGCTGTCAAAGTCTCCAGAAGATATTGGACCATCTGATTCTGCTTCAAACGATCCACTCACCAGTTTTTCGATTAGATCGAATGCAGTTAAGACAAATGCAGACGCTGGCGTGTCTATGGATTCATTAACACAATCACGACCATCAAGCAATGTTGGGTGCGATCAAGTGGATTTCTCCCTTAATAAAGGAATTAAAGTGAGTGCAAACTTAGATTCATCTGTA…
AB008657.1|Human rotavirus A mRNA for NSP5, complete cds, strain: O264|Rotavirus A|667|11|NSP5	GGCTTTTAAAGCGCTACAGTGATGTCTCTCAGTATTGACGTGACGAGTCTTCCTTCTATTTCTTCTAGTATATATAAAAATGAATCATCTTCAACAACGTCAACTCTTTCTGGAAAATCTATTGGTAGGAGTGAACAATACATTTCACCAGATGCAGAAGCGTTCAGTAAGTACATGCTGTCAAAGTCTCCAGAAGATATTGGACCATCTGATTCTGCTTCAAACGATCCACTCACCAGTTTTTCGATTAGATCGAATGCAGTTAAGACAAATGCAGACGCTGGCGTGTCTATGGATTCATCAACACAATCACGACCATCAAGCAATGTTGGGTACGATCAAGTGGATTTCTCCCTTAATAAAGGAATTAAAGTGAGTGCAAACTTAGATTCATCTGTA…
AB008658.1|Human rotavirus A mRNA for NSP5, complete cds, strain: M318|Rotavirus A|667|11|NSP5	GGCTTTTAAAGCGCTACAGTGATGTCTCTCAGTATTGACGTGACGAGTCTTCCTTCTATTTCTTCTAGTATATACAAAAATGAATCATCTTCAACAACGTCAACTCTTTCTGGAAAATCTATTGGTAGGAGTGAACGATACATTTCACCAGATGCAGAAGCGTTCAGTAAGTACATGCTGTCAAAGTCTCCAGAAGATATTGGACCATCTGATTCTGCTTCAAACGATCCACTCACCAGTTTTTCGATTAGATCGAATGCAGTTAAGACAAATGCAGACGCTGGCGTGTCTATGGATTCATCAACACAATCACGACCATCAAGCAATGTTGGGTGCGATCAAGTGGATTTCTCCCTTAATAAAGGAATTAAAGTGAGTGCAAACTTAGATTCATCTGTA…
AB008659.1|Human rotavirus A mRNA for NSP5, complete cds, strain: 512A|Rotavirus A|667|11|NSP5	GGCTTTTAAAGCGCTACAGTGATGTCTCTCAGTATTGACGTGACGAGTCTTCCTTCTATTTCTTCTAGTATATATAAAAATGAATCATCTTCAACAACGTCAACTCTTTCTGGAAAATCTATTGGTAGGAGTGAACAATACATTTCACCAGATGCAGAAGCGTTCAGTAAATACATGCTGTCAAAGTCTCCAGAAGATATTGGACCATCTGATTCTGCTTCAAACGATCCACTCACCAGTTGTTCGAATAGATCGAATGCAGTTAAGACAAATGCAGACGTTGGCGTGTCTATGGATTCATCAACACAATCACGACCATCAAGCAATGTTGGGTGCGATCAAGTGGATTTCTCCTTTAATAAAGGAATTAAAATGAGTGCAAACTTAGATTCATCCGTG…
AB008660.1|Human rotavirus A mRNA for NSP5, complete cds, strain: 512B|Rotavirus A|667|11|NSP5	GGCTTTTAAAGCGCTACAGTGATGTCTCTCAGTATTGACGTGACGAGTCTTCCTTCTATTTCTTCTAGTATATATAAAAATGAATCATCTTCAACAACGTCAACTCTTTCTGGAAAATCTATTGGTAGGAGTGAACAATACATTTCACCAGATGCAGAAGCGTTCAGTAAATACATGCTGTCAAAGTCTCCAGAAGATATTGGACCATCTGATTCTGCTTCAAACGATCCACTCACCAGTTTTTCGATTAGATCGAATGCAGTTAAGACAAATGCAGACGTTGGCGTGTCTATGGATTCATCAACACAATCACGACCATCAAGCAATGTTGGGTGCGATCAAGTGGATTTCTCCTTTAATAAAGGAATTAAAATGAGTGCAAACTTAGATTCATCCGTG…

## Sheet: RotavirusA_NSP4_Seg10
KF729677.1|Rotavirus A strain RF clone TOPORF10#1 segment 10, complete sequence|Rotavirus A|751|10|NSP4	GGCTTTAAAAAGTTCTGTTCCGAGAGAGCGCGTGCGGAAAGATGGAAAAGCTTACCGACCTCAACTATACATCGAGTGTAATCACTCTAATGAACAGCACATTGCACACGATACTCGAGGATCCAGGGATGGCGTATTTTCCTTATATAGCATCTGTCCTAACAGTTTTGTTCACGTTGCACAAAGCATCTATTCCAACAATGAAAATTGCACTGAAGACGTCCAAATGTTCATATAAAGTGGTGAAGTATTGTATTGTGACGATTTTCAATACGTTGTTGAAATTGGCAGGTTATAAAGAACAGATTACTACTAAAGATGAGATAGAAAAGCAAATGGACAGGGTAGTCAAAGAGATGAGACGTCAGCTAGAAATGATTGATAAGTTGACTACACGTG…
NC_011504.2|Rotavirus A segment 10, complete genome|Rotavirus A|751|10|NSP4	GGCTTTTAAAAGTTCTGTTCCGAGAGAGCGCGTGCGGAAAGATGGAAAAGCTTACCGACCTCAATTATACATTGAGTGTAATCACTCTAATGAACAATACATTGCACACAATACTTGAGGATCCAGGAATGGCGTATTTTCCTTATATAGCATCTGTCTTAACAGTTTTGTTTGCGCTACATAAAGCATCCATTCCAACAATGAAAATTGCATTGAAAACGTCAAAATGTTCATATAAAGTGGTGAAATATTGTATTGTAACAATTTTTAATACGTTGTTAAAATTGGCAGGTTATAAAGAGCAGATAACTACTAAAGATGAGATAGAAAAGCAAATGGACAGAGTAGTCAAAGAAATGAGACGCCAGCTAGAAATGATTGACAAATTGACTACACGTG…
MW280894.1|Rotavirus A isolate RVA_Human-wt_ITA_PA213_2017_G3P8 nonstructural protein 4 (NSP4) gene, complete cds|Rotavirus A|751|10|NSP4	GGCTTTTAAAAGTTCTGTTCCGAGAGAGCGCGTGCGGAAAGATGGAAAAGCTTACCGACCTCAACTACACATTGAGTGTAATCACTCTAATGAACAGTACACTACATACAATACTGGAGGATCCAGGGATGGCGTATTTTCCCTATATTGCATCTGTCCTAACGGTTTTGTTCACATTGCATAAAGCATCAATTCCAACAATGAAAATAGCGTTGAAAACGTCAAAATGTTCGTATAAAGTAGTAAAGTATTGTGTTGTAACAATTTTTAACACGTTACTGAAACTAGCAGGTTATAAAGAGCAGATAACTACTAAAGATGAAATAGAAAAACAAATGGACAGAGTCGTTAAAGAAATGAGACGTCAGTTGGAAATGATTGATAAACTGACTACACGTG…
MW292238.1|Human rotavirus A strain RVA_Human-wt_JPN_Ni17-46_2017_G15P[14] NSP4 gene, complete cds|Rotavirus A|751|10|NSP4	GGCTTTTAAAAGTTCTGTTCCGAGAGAGCGCGTGCGGAAAGATGGAAAAGCTTACCGACCTCAACTATACATTGAGTGTAATCACTCTAATGAACAGCACGTTGCACACAATACTAGAGGATCCAGGGATGGCGTATTTTCCTTATATAGCATCTGTCCTGACAGTTTTGTTCACGTTGCACAAAGCATCTATTCCAACAATGAAAATTGCACTGAAGACATCCAAATGTTCATATAAAGTGGTGAAGTATTGTATTGTAACGATTTTCAACACGTTGTTGAAATTGACAGGTTATAAAGAACAGATTACTACTAAAGACGAGATAGAAAAGCAAATGGACAGAGTAGTCAAAGAAATGAGACGTCAGCTAGAAATGATTGATAAGTTGACTACACGTG…
MT234349.1|Rotavirus A strain RVA_Buffalo-wt_ZAF_1442_2007_G10P[11] segment 10, complete sequence|Rotavirus A|751|10|NSP4	GGCTTTTAAAAGTTCTGTTCCGAGAGAGCGCGTGCGGAAAGATGGAAAAGCTTACCGACCTCAACTACACATTGAGTGTAATCACTCTAATGAATGATACGTTGCACACAATACTAGAGGATCCAGGAATGGCGTATTTTCCTTATATTGCATCTGTCCTGACGGTTTTGTTCACATTGCACAAAGCGTCAATTCCAACGATGAAAATAGCATTGAAGACGTCAAAGTGTTCGTATAAAGTAGTGAAGTATTGCATTGTAACGATTTTTAATACGTTGTTGAAATTGGCAGGCTATAAAGAACAGATTACTACTAAAGATGAAATAGAGAAACAAATGGACAGAGTCGTTAAAGAGATGAGACGCCAGTTGGAGATGATTGATAAATTGACTACACGTG…
MT234367.1|Rotavirus A strain RVA_Buffalo-wt_ZAF_4426_2002_G29P[14] segment 10, complete sequence|Rotavirus A|751|10|NSP4	GGCTTTAAAAAGTTCTGTTCCGAGAGAGCGCGTGCGGAAAGATGGAAAAGCTTACCGACCTCAACTACACATTGAGTGTAATCACTCTAATGAATGATACGTTACATACAATACTAGAGGATCCAGGGATGGCGTATTTTCCTTATATTGCATCTGTCCTGACAGTTTTGTTCACATTGCACAAAGCATCAATTCCAACGATGAAAATAGCATTGAAGACGTCAAAGTGTTCGTATAAAGTAGTGAAGTATTGCATTGTAACAATTTTTAATACGTTGTTGAAATTGGCAGGTTATAAAGAACAGATTACTACTAAAGATGAAATGGAAAAACAAATGGACAGAGTCGTTAAAGAAATGAGACGCCAGTTGGAAATGATCGATAAATTGACTACACGTG…
LC542424.1|Human rotavirus A RVA_Human-wt_JPN_SU17-24_2017_G3P[8] NSP4 gene for non-structural glycoprotein 4, complete cds|Rotavirus A|751|10|NSP4	GGCTTTTAAAAGTTCTGTTCCGAGAGAGCGCGTGCGGAAAGATGGAAAAGCTTACCGACCTCAACTACACATTGAGTGTAATCACTCTAATGAACAGTACACTACATACAATACTGGAGGATCCAGGGATGGCGTATTTTCCCTATATTGCATCTGTCCTAACGGTTTTGTTCACATTGCATAAAGCATCAATTCCAACAATGAAAATAGCGTTGAAAACGTCAAAATGTTCGTATAAAGTAGTAAAGTATTGTGTTGTAACAATTTTTAACACGTTACTGAAACTAGCAGGTTATAAAGAGCAGATAACTACTAAAGATGAAATAGAAAAACAAATGGACAGAGTCGTTAAAGAAATGAGACGTCAGTTGGAAATGATTGATAAACTGACTACACGTG…
LC542512.1|Human rotavirus A RVA_Human-wt_JPN_TA17-01_2017_G3P[8] NSP4 gene for non-structural glycoprotein 4, complete cds|Rotavirus A|751|10|NSP4	GGCTTTTAAAAGTTCTGTTCCGAGAGAGCGCGTGCGGAAAGATGGAAAAGCTTACCGACCTCAACTACACATTGAGTGTAATCACTCTAATGAACAGTACACTACATACAATACTGGAGGATCCAGGGATGGCGTATTTTCCCTATATTGCATCTGTCCTAACGGTTTTGTTCACATTGCATAAAGCATCAATTCCAACAATGAAAATAGCGTTGAAAACGTCAAAATGTTCGTATAAAGTAGTAAAGTATTGTGTTGTAACAATTTTTAACACGTTACTGAAACTAGCAGGTTATAAAGAGCAGATAACTACTAAAGATGAAATAGAAAAACAAATGGACAGAGTCGTTAAAGAAATGAGACGTCAGTTGGAAATGATTGATAAACTGACTACACGTG…
LC542556.1|Human rotavirus A RVA_Human-wt_JPN_TA17-05_2017_G3P[8] NSP4 gene for non-structural glycoprotein 4, complete cds|Rotavirus A|751|10|NSP4	GGCTTTTAAAAGTTCTGTTCCGAGAGAGCGCGTGCGGAAAGATGGAAAAGCTTACCGACCTCAACTACACATTGAGTGTAATCACTCTAATGAACAGTACACTACATACAATACTGGAGGATCCAGGGATGGTGTATTTTCCCTATATTGCATCTGTCCTAACGGTTTTGTTCACATTGCATAAAGCATCAATTCCAACAATGAAAATAGCGTTGAAAACGTCAAAATGTTCGTATAAAGTAGTAAAGTATTGTGTTGTAACAATTTTTAACACGTTACTGAAACTAGCAGGTTATAAAGAGCAGATAACTACTAAAGATGAAATAGAAAAACAAATGGACAGAGTCGTTAAAGAAATGAGACGTCAGTTGGAAATGATTGATAAACTGACTACACGTG…
MT232582.1|Human rotavirus A strain RVA_Human-wt_USA_2009727045_2009_G8P[4] nonstructural protein 4 (NSP4) gene, complete cds|Rotavirus A|751|10|NSP4	GGCTTTTAAAAGTTCTGTTCCGAGAGAGCGCGTGCGGAAAGATGGAAAAGCTTACCGACCTCAATTACACATTGAGTGTAATCACTCTAATGAACAGTACATTGCATACAATACTGGAAGACCCAGGGATGGCGTATTTTCCTTACATTGCATCTGTCCTGACAGTCTTGTTCACACTGCATAAAGCGTCAATTCCGACGATGAAAATTGCATTAAAGACGTCAAAATGCTCGTATAAGGTGGTGAAGTATTGCATTGTAACAATTTTTAATACATTATTGAAACTAGCAGGTTATAAAGAACAGATCACTACTAAAGATGAAATAGAAAAACAAATGGACAGAGTTGTTAAAGAAATGAGACGTCAGTTGGAAATGATTGATAAGTTAACTACACGTG…
MN067453.1|Rotavirus A isolate RVA_Calf-wt_MAR_S18_2012_G6P[14] NSP4 gene, complete cds|Rotavirus A|751|10|NSP4	GCCTTTTAAAAGTTCTGTTCCGAGAGAGCGCGTGCGGAAAGATGGAAAAGCTTACCGACCTCAACTACACATTGAGTGTGATCACTTTAATGAACAGCACGTTGCACACAATATTGGAAGATCCAGGAATGGCGTACTTTCCATATATTGCGTCTGTCCTAACAGTTTTGTTCACATTGCATAAAGCATCAATTCCGACGATGAAAATTGCGTTAAAGACGTCAAAATGTTCATATAAGGTGGTGAAGTGTTGCATTGTTACGATTTTCAATACGCTATTGAAATTGGCAGGTTATAAAGAACAGATTACTACAAAAGATGAAATAGAAAAGCAAATGGACAGAGTGGTTAAAGAGATGAGACGTCAGTTGGAAATGATTGATAAGTTGACTACTCGTG…
LC477638.1|Human rotavirus A Human-wt_JPN_Tokyo18-30_2018_G9P[8]-E2 NSP4 gene for NSP4 protein, complete cds|Rotavirus A|751|10|NSP4	GGCTTTTAAAAGTTCTGTTCCGAGAGAGCGCGTGCGGAAAGATGGAAAAGCTTACCGACCTCAACTACACATTGAGTGTAATCACTCTAATGAACAGTACACTACGTACAATACTAGAGGATCCAGGAATGGCGTATTTTCCCTATATTGCATCTGTCCTAACGGTTTTGTTCACATTGCATAAAGCATCAATTCCAACGATGAAAATAGCATTGAAAACGTCAAAATGTTCGTATAAAGTAGTAAAGTATTGTATTGTAACAATTTTTAATACGTTACTGAAACTAGCAGGTTATAAAGAGCAAATAACTACTAAAGATGAAATAGAAAAACAAATGGACAGAGTCGTTAAAGAAATGAGACGTCAGCTGGAAATGATTGATAAACTGACTACACGTG…
LC477642.1|Human rotavirus A Human-wt_JPN_Tokyo18-38_2018_G9P[8]-E2 NSP4 gene for NSP4 protein, complete cds|Rotavirus A|751|10|NSP4	GGCTTTTAAAAGTTCTGTTCCGAGAGAGCGCGTGCGGAAAGATGGAAAAGCTTACCGACCTCAACTACACATTGAGTGTAATCACTCTAATGAACAGTACACTACATACAATACTAGAGGATCCAGGAATGGCGTATTTTCCCTATATTGCATCTGTCCTAACGGTTTTGTTCACATTGCATAAAGCATCAATTCCAACGATGAAAATAGCATTGAAAACGTCAAAATGTTCGTATAAAGTAGTAAAGTATTGTATTGTAACAATTTTTAATACGTTACTGAAACTAGCAGGTTATAAAGAGCAAATAACTACTAAAGATGAAATAGAAAAACAAATGGACAGAGTCGTTAAAGAAATGAGACGTCAGCTGGAAATGATTGATAAACTGACTACACGTG…
LC477645.1|Human rotavirus A Human-wt_JPN_Tokyo18-41_2018_G2P[4] NSP4 gene for NSP4 protein, complete cds|Rotavirus A|751|10|NSP4	GGCTTTTAAAAGTTCTGTTCCGAGAGAGCGCGTGCGGAAAGATGGAAAAGCTTACCGACCTCAACTACACATTGAGTGTAATCACTCTAATGAACAGTACACTACATACAATACTAGAGGATCCAGGGATGGCGTATTTTCCCTATATTGCATCTGTCCTAACGGTTTTGTTCACATTGCATAAAGCATCAATTCCAACGATGAAAATAGCGTTGAAAACGTCAAAATGTTCGTATAAAGTAGTAAAGTATTGTATTGTAACAATTTTTAACACGTTACTGAAACTAGCAGGTTATAAAGAGCAGATAACTACTAAAGATGAAATAGAAAAACAAATGGACAGAGTCGTTAAAGAAATGAGACGTCAGCTGGAAATGATTGATAAACTGACTACACGTG…
MH182466.1|Human rotavirus A strain RVA_Human-wt_PAK663_2016_G3P4 segment 10 nonstructural protein NSP4 (NSP4) gene, complete cds|Rotavirus A|751|10|NSP4	GGCTTTTAAAAGTTCTGTTCCGAGAGAGCGCGTGCGGAAAGATGGAAAAGCTTACCGACCTCAACTACACATTGAGTGTAATCACTCTAATGAACAGTACACTACATACAATATTGGAGGATCCAGGGATGGCGTATTTTCCTTATATTGCATCTGTCCTAACGGTTTTGTTCACATTGCATAAAGCATCAATTCCAACGATGAAAATAGCGTTGAAAACGTCAAAATGTTCGTATAAAGTAGTAAAGTATTGTATTGTAACAATTTTTAACACGTTACTGAAACTAGCAGGTTATAAAGAGCAGATAACTACTAAAGATGAAATAGAAAAACAAATGGACAGAGTCGTTAAAGAAATGAGACGTCAACTGGAAATGATTGATAAACTGACTACACGTG…
MG926723.1|Rotavirus A strain RVA_Human-wt_MOZ_0308_2012_G2P[4] segment 10 NSP4 gene, complete cds|Rotavirus A|751|10|NSP4	GGCTTTTAAAAGTTCTGTTCCGAGAGAGCGCGTGCGGAAAGATGGAAAAGCTTACCGACCTCAATTACACATTGAGTGTAATCACTCTAATGAACAGTACATTACATACAATACTGGAAGACCCAGGGATGGCGTATTTTCCTTACATTGCATCTGTCCTGACGGTCTTGTTCACACTGCATAAAGCGTCAATTCCGACGATGAAAATTGCACTAAAGACGTCAAAATGCTCGTATAAGGTGGTGAAGTATTGCATTGTAACAATTTTTAATACATTGTTGAAACTAGCAGGTTATAAAGAACAGATCACTACTAAAGATGAAATAGAAAAGCAGATGGACAAAGTTGTTAAAGAAATGAGACGTCAGTTGGAAATGATTGATAAGTTAACTACACGTG…
MG926765.1|Rotavirus A strain RVA_Human-wt_MOZ_0060b_2012_G12P[8]P[14] segment 10 NSP4 gene, complete cds|Rotavirus A|751|10|NSP4	GGCTTTTAAAAGTTCTGTTCCGAGAGAGCGCGTGCGGAAAGATGGAAAAGCTTACCGACCTCAACTACACATTGAGTGTAATCACTCTAATGAACAACACGTTGCACACAATATTGGAAGATCCAGGAATGGCATACTTTCCATATATTGCGTCTGTCCTGACAGTTTTGTTCACATTGCATAAAGCGTCAATTCCGACGATGAAAATTGCGTTAAAGACGTCAAAATGTTCATATAAGGTGGTGAAGTATTGCATTGTCACGATTTTCAATACGCTATTGAAATTGGCAGGTTATAAAGAACAGATTACTACAAAAGATGAAATAGAAAAGCAAATGGACAGAGTGGTTAAAGAGATGAGACGTCAGTTGGAAATGATTGATAAGTTGACTACTCGTG…
MG573367.1|Human rotavirus A strain RVA_Human-wt_BRA_IAL-R3122_2013_G1P[8] NSP4 gene, complete cds|Rotavirus A|751|10|NSP4	GGCTTTTAAAAGTTCTGTTCCGAGAGAGCGCGTGCGGAAAGATGGAAAAGCTTACCGACCTCAACTACACATTGAGTGTAATCACTCTAATGAACAGTACACTACATACAATACTGGAGGATCCAGGGATGGCGTATTTTCCCTATATTGCATCTGTCCTAACGGTTTTGTTCACATTGCATAAAGCATCAATTCCAACAATGAAAATAGCGTTGAAAACGTCAAAATGTTCGTATAAAGTAGTGAAGTATTGTATTGTAACAATTTTTAACACGTTACTGAAACTAGCAGGTTATAAAGAGCAGATAACTACTAAAGATGAAATAGAAAAACAAATGGACAGAGTCGTTAAAGAAATGAGACGTCAGCTGGAAATGATTGATAAACTGACTACACGTG…
MG573368.1|Human rotavirus A strain RVA_Human-wt_BRA_IAL-R3123_2013_G1P[8] NSP4 gene, complete cds|Rotavirus A|751|10|NSP4	GGCTTTTAAAAGTTCTGTTCCGAGAGAGCGCGTGCGGAAAGATGGAAAAGCTTACCGACCTCAACTACACATTGAGTGTAATCACTCTAATGAACAGTACACTACATACAATACTGGAGGATCCAGGGATGGCGTATTTTCCCTATATTGCATCTGTCCTAACGGTTTTGTTCACATTGCATAAAGCATCAATTCCAACAATGAAAATAGCGTTGAAAACGTCAAAATGTTCGTATAAAGTAGTGAAGTATTGTATTGTAACAATTTTTAACACGTTACTGAAACTAGCAGGTTATAAAGAGCAGATAACTACTAAAGATGAAATAGAAAAACAAATGGACAGAGTCGTTAAAGAAATGAGACGTCAGCTGGAAATGATTGATAAACTGACTACACGTG…
LC333811.1|Rotavirus A RVA_Simian-tc_ZAF_SA11-L2_1958_G3P[2] NSP4 gene for non-structural protein NSP4, complete cds|Rotavirus A|751|10|NSP4	GGCTTTTAAAAGTTCTGTTCCGAGAGAGCGCGTGCGGAAAGATGGAAAAGCTTACCGACCTCAATTATACATTGAGTGTAATCACTCTAATGAACAATACATTGCACACAATACTTGAGGATCCAGGAATGGCGTATTTTCCTTATATAGCATCTGTCTTAACAGTTTTGTTTGCGCTACATAAAGCATCCATTCCAACAATGAAAATTGCATTGAAAACGTCAAAATGTTCATATAAAGTGGTGAAATATTGTATTGTAACAATTTTTAATACGTTGTTAAAATTGGCAGGTTATAAAGAGCAGATAACTACTAAAGATGAGATAGAAAAGCAAATGGACAGAGTAGTCAAAGAAATGAGACGCCAGCTAGAAATGATTGACAAATTGACTACACGTG…
MG181643.1|Rotavirus A strain RVA_Human-wt_MWI_BID2AW_2013_G1P[8] nonstructural protein 4 (NSP4) gene, complete cds|Rotavirus A|751|10|NSP4	GGCTTTTAAAAGTTCTGTTCCGAGAGAGCGCGTGCGGAAAGATGGAAAAGCTTACCGACCTCAATTACACATTGAGTGTAATCACTCTAATGAACAGTACATTGCATACAATACTGGAAGACCCAGGGATGGCGTATTTTCCTTACATTGCATCTGTCCTGACAGTCTTGTTCACACTGCATAAAGCGTCAATTCCGACGATGAAAATTGCACTAAAGACGTCAAAATGCTCGTATAAGGTGGTGAAGTATTGCATTGTAACAATTTTTAATACATTATTGAAACTAGCAGGTTATAAAGAACAGATCACTACTAAAGATGAAATAGAAAAGCAAATGGACAGAGTCGTTAAAGAAATGAGACGTCAGTTGGAAATGATTGATAAGTTAACTACACGTG…
MG181775.1|Rotavirus A strain RVA_Human-wt_MWI_BID11S_2012_G2P[4] nonstructural protein 4 (NSP4) gene, complete cds|Rotavirus A|751|10|NSP4	GGCTTTTAAAAGTTCTGTTCCGAGAGAGCGCGTGCGGAAAGATGGAAAAGCTTACCGACCTCAATTACACATTGAGTGTAATCACTCTAATGAACAGTACATTGCATACAATACTGGAAGACCCAGGGATGGCGTATTTTCCTTACATTGCATCTGTCCTGACAGTCTTGTTCACACTGCATAAAGCGTCAATTCCGACGATGAAAATTGCACTAAAGACGTCAAAATGCTCGTATAAGGTGGTGAAGTATTGCATTGTAACAATTTTTAATACATTATTGAAACTAGCAGGTTATAAAGAACAGATTACTACTAAAGATGAAATAGAAAAGCAAATGGACAGAGTTGTTAAAGAAATGAGACGTCAGTTGGAAATGATTGATAAGTTAACTACACGTG…
MG181786.1|Rotavirus A strain RVA_Human-wt_MWI_BID124_2012_G2P[4] nonstructural protein 4 (NSP4) gene, complete cds|Rotavirus A|751|10|NSP4	GGCTTTTAAAAGTTCTGTTCCGAGAGAGCGCGTGCGGAAAGATGGAAAAGCTTACCGACCTCAATTACACATTGAGTGTAATCACTCTAATGAACAGTACATTGCATACAATACTGGAAGACCCAGGGATGGCGTATTTTCCTTACATTGCATCTGTCCTGACAGTCTTGTTCACACTGCATAAAGCGTCAATTCCGACGATGAAAATTGCACTAAAGACGTCAAAATGCTCGTATAAGGTGGTGAAGTATTGCATTGTAACAATTTTTAATACATTATTGAAACTAGCAGGTTATAAAGAACAGATCACTACTAAAGATGAAATAGAAAAGCAAATGGACAGAGTCGTTAAAGAAATGAGACGTCAGTTGGAAATGATTGATAAGTTAACTACACGTG…
MG181808.1|Rotavirus A strain RVA_Human-wt_MWI_BID11D_2012_G2P[4] nonstructural protein 4 (NSP4) gene, complete cds|Rotavirus A|751|10|NSP4	GGCTTTTAAAAGTTCTGTTCCGAGAGAGCGCGTGCGGAAAGATGGAAAAGCTTACCGACCTCAATTACACATTGAGTGTAATCACTCTAATGAACAGTACATTGCATACAATACTGGAAGACCCAGGGATGGCGTATTTTCCTTACATTGCATCTGTCCTGACAGTCTTGTTCACACTGCATAAAGCGTCAATTCCGACGATGAAAATTGCACTAAAGACGTCAAAATGCTCGTATAAGGTGGTGAAGTATTGCATTGTAACAATTTTTAATACATTATTGAAACTAGCAGGTTATAAAGAACAGATCACTACTAAAGATGAAATAGAAAAGCAAATGGACAGAGTCGTTAAAGAAATGAGACGTCAGTTGGAAATGATTGATAAGTTAACTACACGTG…
MG181841.1|Rotavirus A strain RVA_Human-wt_MWI_BID19T_2012_G2P[4] nonstructural protein 4 (NSP4) gene, complete cds|Rotavirus A|751|10|NSP4	GGCTTTTAAAAGTTCTGTTCCGAGAGAGCGCGTGCGGAAAGATGGAAAAGCTTACCGACCTCAATTACACATTGAGTGTAATCACTCTAATGAACAGTACATTGCATACAATACTGGAAGACCCAGGGATGGCGTATTTTCCTTACATTGCATCTGTCCTGACAGTCTTGTTCACACTGCATAAAGCGTCAATTCCGACGATGAAAATTGCACTAAAGACGTCAAAATGCTCGTATAAGGTGGTGAAGTATTGCATTGTAACGATTTTTAATACATTATTGAAACTAGCAGGTTATAAAGAACAGATCACTACTAAAGATGAAATAGAAAAGCAAATGGACAGAGTCGTTAAAGAAATGAGACGTCAGTTGGAAATGATTGATAAGTTAACTACACGTG…
MG181885.1|Rotavirus A strain RVA_Human-wt_MWI_BID15I_2012_G2P[6] nonstructural protein 4 (NSP4) gene, complete cds|Rotavirus A|751|10|NSP4	GGCTTTAAAAAGTTCTGTTCCGAGAGAGCGCGTGCGGAAAGATGGAAAAGCTTACCGACCTCAATTACACATTGAGTGTAATCACTCTAATGAACAGTACATTGCATACAATACTGGAAGACCCAGGGATGGCGTATTTTCCTTACATTGCATCTGTCCTGACAGTCTTGTTCACACTGCATAAAGCGTCAATTCCGACGATGAAAATTGCACTAAAGACGTCAAAATGTTCGTATAAGGTGGTGAAGTATTGCATTGTAACAATTTTTAATACATTATTGAAACTAGCAGGTTATAAAGAACAGATTACTACTAAAGATGAAATAGAAAAGCAAATGGACAGAGTTGTTAAAGAAATGAGACGTCAGTTGGAAATGATTGATAAGTTAACTACACGTG…
KX638734.1|Rotavirus A strain RV0904 NSP4 (NSP4) gene, complete cds|Rotavirus A|751|10|NSP4	GGCTTTTAAAAGTTCTGTTCCGAGAGAGCGCGTGCGGAAAGATGGAAAAGCTTACCGACCTCAACTACACATTGAGTGTAATCACTCTAATGAACAGTACACTACATACAATACTAGAGGATCCAGGGATGGCGTACTTTCCCTATATTGCATCTGTCCTAACGGTTTTGTTCACATTGCATAAAGCATCAATTCCAACGATGAAAATAGCATTGAAAACGTCAAAATGTTCGTATAAAGTAGTAAAGTATTGTATTGTAACAATTTTTAACACGTTACTGAAACTAGCAGGTTATAAAGAGCAGATAACTACTAAAGATGAAATAGAAAAACAAATGGACAGAGTCGTTAAAGAAATGAGACGTCAGCTGGAAATGATTGATAAACTGACTACACGTG…
KX638737.1|Rotavirus A strain RV1108 NSP4 (NSP4) gene, complete cds|Rotavirus A|751|10|NSP4	GGCTTTTAAAAGTTCTGTTCCGAGAGAGCGCGTGCGGAAAGATGGAAAAGCTTACCGACCTCAACTACACATTGAGTGTAATCACTCTAATGAACAGTACACTACATACAATACTAGAGGATCCAGGGATGGCGTACTTTCCCTATATTGCATCTGTCCTAACGGTTTTGTTCACATTGCATAAAGCATCAATTCCAACGATGAAAATAGCATTGAAAACGTCAAAATGTTCGTATAAAGTAGTAAAGTATTGCATTGTAGCGATTTTTAACACGTTACTGAAACTAGCAGGTTATAAAGAGCAGATAACTACTAAAGATGAAATAGAAAAACAAATGGACAGAGTCGTTAAAGAAATGAGACGTCAGCTGGAAATGATTGATAAACTGACTACACGTG…
KX638741.1|Rotavirus A strain RV1206 NSP4 (NSP4) gene, complete cds|Rotavirus A|751|10|NSP4	GGCTTTTAAAAGTTCTGTTCCGAGAGAGCGCGTGCGGAAAGATGGAAAAGCTTACCGACCTCAACTACACATTGAGTGTAATCACTCTAATGAACAGTACACTACACACAATACTAGAGGATCCAGGGATGGCGTACTTTCCCTATATTGCATCTGTCCTAACGGTTTTGTTCACATTGCATAAAGCATCAATTCCAACGATGAAAATAGCATTGAAAACGTCAAAATGTTCGTATAAAGTAGTAAAGTATTGCATTGTAGCGATTTTTAACACGTTACTGAAACTAGCAGGTTATAAAGAGCAGATAACTACTAAAGATGAAATAGAAAAACAAATGGACAGAGTCGTTAAAGAAATGAGACGTCAGCTGGAAATGATTGATAAACTGACTACACGTG…
KX638749.1|Rotavirus A strain RV0907 NSP4 (NSP4) gene, complete cds|Rotavirus A|751|10|NSP4	GGCTTTTAAAAGTTCTGTTCCGAGAGAGCGCGTGCGGAAAGATGGAAAAGCTTACCGACCTCAACTACACATTGAGTGTAATCACTCTAATGAACAGTACACTACATACAATACTAGAGGATCCAGGGATGGCGTACTTTCCCTATATTGCATCTGTCCTAACGGTTTTGTTCACATTGCATAAAGCATCAATTCCAACGATGAAAATAGCATTGAAAACGTCAAAATGTTCGTATAAAGTAGTAAAGTATTGTATTGTAACAATTTTTAACACGTTACTGAAACTAGCAGGTTATAAAGAGCAGATAACTACTAAAGATGAAATAGAAAAACAAATGGACAGAGTCGTTAAAGAAATGAGACGTCAGCTGGAAATGATTGATAAACTGACTACACGTG…
KX638750.1|Rotavirus A strain RV1118 NSP4 (NSP4) gene, complete cds|Rotavirus A|751|10|NSP4	GGCTTTTAAAAGTTCTGTTCCGAGAGAGCGCGTGCGGAAAGATGGAAAAGCTTACCGACCTCAACTACACATTGAGTGTAATCACTCTAATGAACAGTACACTACATACAATACTGGAGGATCCAGGGATGGCGTATTTTCCCTATATTGCATCTGTCCTAACGGTTTTGTTCACATTGCATAAAGCATCAATTCCAACGATGAAAATAGCGTTGAAAACGTCAAAATGTTCGTATAAAGTAGTAAAGTATTGTATTGTAACAATTTTTAACACGTTACTGAAACTAGCAGGTTATAAAGAGCAGATAACTACTAAAGATGAAATAGAAAAACAAATGGACAGAGTCGTTAAAGAAATGAGACGTCAGCTGGAAATGATTGATAAACTGACTACACGTG…
KX655460.1|Rotavirus A strain RVA_Human-wt_UGA_MUL-13-204_2013_G8P[6] NSP4 (NSP4) mRNA, complete cds|Rotavirus A|751|10|NSP4	GGCTTTTAAAAGTTCTGTTCCGAGAGAGCGCGTGCGGAAAGATGGAAAAGCTTACCGACCTCAACTACACATTGAGTGTAATCACTCTAATGAACAGTACATTACACACAATACTAGAGGATCCAGGAATGGCGTATTTTCCCTATATAGCATCTGTCCTGACGGTTTTGTTCACATTGCACAAAGCGTCAATTCCAACGATGAAAATAGCATTGAAAACGTCAAAATGTTCGTATAAAGTAGTAAAGTATTGTATTGTAACAATTTTCAATACGTTATTGAAACTAGCGGGTTATAAAGAACAGATAACTACCAAAGATGAAATAGAAAAACAGATGGACAGAGTCGTTAAAGAAATGAGACGTCAATTGGAGATGATTGATAAACTAACTACACGTG…
KU956015.1|Rotavirus A isolate Hu_HON_2011825363_2011_G10P[14] NSP4 (NSP4) gene, complete cds|Rotavirus A|751|10|NSP4	GGCTTTTAAAAGTTCTGTTCCGAGAGAGCGCGTGCGGAAAGATGGAAAAGCTTACCGACCTCAACTATACATTGAGTATAATCACTCTAATGAATAGCACATTGCACACAATACTTGAAGATCCAGGAATGGCGTATTTCCCTTATATAGCATCTGTCCTAACAGTTTTGTTTACGTTGCACAAGGCGTCTATTCCGACAATGAAAATTGCACTAAAAACATCCAAGTGCTCATATAAGGTGGTAAAGTATTGCATTGTAACAATTTTCAATACTCTTTTAAAACTGGCAGGTTATAAAGAACAAATTACTACTAAAGACGAAATAGAGAAGCAAATGGATAGAGTAGTTAAAGAGATGAGACGTCAACTAGAAATGATTGATAAGTTGACTACACGTG…
KX212879.1|Rotavirus A strain RVA_Cow-wt_TUR_Amasya-1_2015_G8P[5] NSP4 gene, complete cds|Rotavirus A|751|10|NSP4	GGCTTTTAAAAGTTCTGTTCCGAGAGAGCGCGTGCGGAAAGATGGAAAAGCTTACCGACCTCAACTATACATTGAGTGTAATCACTCTAATGAACAGCACATTGCACACGATACTTGAGGATCCAGGGATGGCGTATTTTCCTTATATAGCATCTGTCCTAACAGTTTTGTTCACGTTGCACAAAGCATCTATTCCAACAATGAAAATTGCACTAAAGACATCCAAATGTTCATATAAGGTGGTGAAGTATTGTATTGTAACAATTTTCAATACGCTGTTGAAATTGGCAGGTTACAAAGAACAGATTACTACTAAAGACGAGATAGAGAAGCAAATGGACAGAGTAGTCAAAGAGATGAGACGTCAGCTAGAAATGATTGATAAGTTGACTACACGTG…
KU199290.1|Human rotavirus A strain RVA_Human-wt_BGN_M334_2013_G2P[4] NSP4 gene, complete cds|Rotavirus A|751|10|NSP4	GGCTTTTAAAAGTTCTGTTCCGAGAGAGCGCGTGCGGAAAGATGGAAAAGCTTACCGACCTCAACTACACATTGAGTGTAATCACTCTAATGAACAGTACACTACATACAATACTAGAGGATCCAGGGATGGCGTATTTTCCTTATATTGCATCTGTCCTAACGGTTTTGTTCACATTGCATAAAGCATCAATTCCAACAATGAAACTAGCATTGAAAACGTCAAAATGTTCGTATAAAGTAGTAAAGTATTGTATTGTAACAATTTTTAACACGTTACTGAAACTAGCAGGTTATAAAGAGCAGATAACTACTAAAGATGAAATAGAAAAACAAATGGACAGAGTCGTTAAAGAAATGAGACGTCAGCTGGAAATGATTGATAAACTGACTACACGTG…
KU356627.1|Human rotavirus A strain RVA_Human-wt_BGN_M312_2013_G2P[4] NSP4 gene, complete cds|Rotavirus A|751|10|NSP4	GGCTTTTAAAAGTTCTGTTCCGAGAGAGCGCGTGCGGAAAGATGGAAAAGCTTACCGACCTCAACTACACATTGAGTGTAATCACTCTAATGAACAGTACACTACATACAATACTAGAGGATCCAGGGATGGCGTATTTTCCTTATATTGCATCTGTCCTAACGGTTTTGTTCACATTGCATAAAGCATCAATTCCAACAATGAAACTAGCATTGAAAACGTCAAAATGTTCGTATAAAGTAGTAAAGTATTGTATTGTAACAATTTTTAACACGTTACTGAAACTAGCAGGTTATAAAGAGCAGATAACTACTAAAGATGAAATAGAAAAACAAATGGACAGAGTCGTTAAAGAAATGAGACGTCAGCTGGAAATGATTGATAAACTGACTACACGTG…
AB938301.1|Human rotavirus A gene for NSP4 protein, complete cds, strain: RVA_Human-tc_MWI_MAL66_2007_G2P[4]|Rotavirus A|751|10|NSP4	GGCTTTTAAAAGTTCTGTTCCGAGAGAGCGCGTGCGGAAAGATGGAAAAGCTTACCGACCTCAATTACACATTGAGTGTAATCACTCTAATGAACAGTACATTGCATACAATACTGGAAGACCCAGGGATGGCGTATTTTCCTTACATTGCATCTGTCCTGACAGTCTTGTTCACACTGCATAAAGCGTCAATTCCGACGATAAAAATTGCACTAAAGACGTCAAAATGCTCGTATAAGGTGGTGAAGTATTGCATTGTAACAATTTTTAATACATTATTGAAACTAGCAGGTTATAAAGAACAGATCACTACTAAAGATGAAATAGAAAAGCAAATGGACAGAGTTGTTAAAGAAATGAGACGTCAGTTGGAAATGATTGATAAGTTAACTACACGTG…
KU550317.1|Rotavirus A strain RVA_Human-wt_ESP_SS61720845_2015_G3P[8] NSP4 gene, complete cds|Rotavirus A|751|10|NSP4	GGCTTTTAAAAGTTCTGTTCCGAGAGAGCGCGTGCGGAAAGATGGAAAAGCTTACCGACCTCAACTACACATTGAGTGTAATCACTCTAATGAACAGTACACTACATACAATACTGGAGGATCCAGGGATGGCGTATTTTCCCTATATTGCATCTGTCCTAACGGTTTTGTTCACATTGCATAAAGCATCAATTCCAACAATGAAAATAGCGTTGAAAACGTCAAAATGTTCGTATAAAGTAGTAAAGTATTGTGTTGTAACAATTTTTAACACGTTACTGAAACTAGCAGGTTATAAAGAGCAGATAACTACTAAAGATGAAATAGAAAAACAAATGGACAGAGTCGTTAAAGAAATGAGACGTCAGTTGGAAATGATTGATAAACTGACTACACGTG…
KT281129.1|Rotavirus A strain RVA_Human-wt_USA_2012741499_2012_G24P[14] segment 10, complete sequence|Rotavirus A|751|10|NSP4	GGCTTTTAAAAGTTCTGTTCCGAGAGAGCGCGTGCGGAAAGATGGAAAAGCTTACCGACCTCAACTATACATTGAGTGTAATCACTCTAATGAACAGCACATTGCACACGATACTCGAAGATCCAGGGATGGCGTATTTTCCTTATATAGCGTCTGTCCTAACAGTTTTGTTCACGTTGCACAAAGCATCCATTCCAACAATGAAAATTGCACTTAAGACGTCCAAGTGTTCATATAAAGTGGTGAAGTATTGTATTGTGACGACTTTCAATACGTTGTTGAAATTGGCAGGTTATAAAGAACAGATTACTACTAAAGATGAGATAGAGAAGCAAATGGACAGGGTAGTCAAAGAGATGAGACGTCAGCTAGGAATGATTGATAAGTTGACTACACGTG…
KP007168.1|Human rotavirus A strain RVA_Human-wt_PHI_TGO12-004_2012_G1P[8] nonstructural protein (NSP4) gene, complete cds|Rotavirus A|751|10|NSP4	GGCTTTTAAAAGTTCTGTTCCGAGAGAGCGCGTGCGGAAAGATGGAAAAGCTTACCGACCTCAACTACACATTGAGTGTAATCACTCTAATGAACAGTACACTACATACAATACTGGAGGATCCAGGGATGGCGTATTTTCCCTATATTGCATCTGTCCTAACGGTTTTGTTCACATTGCATAAAGCATCAATTCCAACAATGAAAATAGCGTTGAAAACGTCAAAATGTTCGTATAAAGTAGTGAAGTATTGTATTGTAACAATTTTTAACACGTTACTGAAACTAGCAGGTTATAAAGAGCAGATAACTACTAAAGATGAAATAGAAAAACAAATGGACAGAGTCGTTAAAGAAATGAGACGTCAGCTGGAAATGATTGATAAACTGACTACACGTG…
LC055556.1|Human rotavirus A NSP4 gene for non-structural protein NSP4, complete cds, strain: RVA_Human-wt_THA_SKT-27_2012_G6P[14]|Rotavirus A|751|10|NSP4	GGCTTTTAAAAGTTCTGTTCCGAGAGAGCGCGTGCGGAAAGATGGAAAAGCTTACCGACCTCAACTACACATTGAGTGTAATCACTCTAATGAACAGCACGTTGCACACAATATTGGAAGATCCAGGAATGGCGTACTTTCCATATATTGCGTCTGTCCTAACAGTTTTGTTCACATTGCATAAAGCGTCAATTCCGACAATGAAAATTGCGTTAAAGACGTCAAAATGTTCATATAAGGTGGTGAAGTACTGTATTGTTACGATTTTCAATACGCTATTGAAATTGGCAGGTTATAAAGAACAAATTACTACAAAAGATGAAATAGAAAAACAAATGGACAGAGTGGTTAAAGAGATGAGACGTCAGTTGGAAATGATTGATAAGCTGACTACTCGTG…
AB908945.1|Equine rotavirus A gene for NSP4, complete cds, strain: RVA_Horse-tc_JPN_JE29_1997_G3P[12]|Rotavirus A|751|10|NSP4	GGCTTTTAAAAGTTCTGTTCCGAGAGAGCGCGTGCGGAAAGATGGAAAAGCTTACCGACCTAAACTATACATTGAGTGTAATCACTCTAATGAACAACACATTGCACACGATACTTGAAGATCCAGGGATGGCGTATTTTCCTTATATAGCATCTGTCTTGACAGTTTTGTTTACGTTGCACAAAGCATCCATTCCAACAATGAAAATTGCATTAAAGACGTCCAAATGTTCATATAAAGTGGTGAAGTATTGTATTGTAACAATTTTAAATACGTTGTTGAAATTAGCAGGTTATAAAGAACAGATTACTACTAAAGACGAGATAGAAAAGCAAATGGACAGAGTAGTCAAAGAGATGAGACGTCAGCTAGAAATGATTGATAAGTTGACTACACGTG…
AB908946.1|Equine rotavirus A gene for NSP4, complete cds, strain: RVA_Horse-tc_JPN_JE75_1997_G3P[12]|Rotavirus A|751|10|NSP4	GGCTTTTAAAAGTTCTGTTCCGAGAGAGCGCGTGCGGAAAGATGGAAAAGCTTACCGACCTAAACTATACATTGAGTGTAATCACTCTAATGAACAACACATTGCACACGATACTTGAAGATCCAGGGATGGCGTATTTTCCTTATATAGCATCTGTCTTGACAGTTTTGTTTACGTTGCACAAAGCATCCATTCCAACAATGAAAATTGCATTAAAGACGTCCAAATGTTCATATAAAGTGGTGAAGTATTGTATTGTAACAATTTTAAATACGTTGTTGAAATTAGCAGGTTATAAAGAACAGATTACTACTAAAGACGAGATAGAAAAGCAAATGGACAGAGTAGTCAAAGAAATGAGACGTCAGCTAGAAATGATTGATAAGTTGACTACACGTG…
KM454490.1|Equine rotavirus A strain FI-14 segment 10, complete sequence|Rotavirus A|751|10|NSP4	GGCTTTTAAAAGTTCTGTTCCGAGAGAGCGCGTGCGGAAAGATGGAAAAGCTTACCGACCTCAACTATACATTGAGTGTAATCACTCTAATGAACAACACATTGCACACGATACTTGAAGATCCAGGGATGGCGTATTTTCCTTATATAGCATCTGTCTTGACAGTTTTGTTTATGTTGCACAAAGCATCCATTCCAACAATGAAAATTGCACTAAAGACGTCCAAATGTTCATATAAAGTGGTGAAGTATTGTATTGTAACAATTTTAAATACGTTGTTGAAATTAGCAGGTTATAAAGAACAGATTACTACTAAAGACGAGATAGAAAAACAAATGGACAGAGTAGTCAAAGAGATGAGACGTCAGCTAGAAATGATTGATAAGTTGACTACACGTG…
KM454512.1|Equine rotavirus A strain FI23 segment 10, complete sequence|Rotavirus A|751|10|NSP4	GGCTTTTAAAAGTTCTGTTCCGAGAGAGCGCGTGCGGAAAGATGGAAAAGCTTACCGACCTCAACTATACATTGAGTGTAATCACTCTAATGAACAACACATTGCACACGATACTTGAAGATCCAGTGATGGCGTATTTTCCTTATATAGCATCTGTCCTGACAGTTTTGTTTACGTTGCACAAAGCATCCATTCCAACAATGAAAATTGCACTAAAGACATCCAAATGTTCATATAAAGTGGTGAAGTATTGTATTGTAACAATTTTAAATACGTTGTTGAAATTAGCAGGTTATAAAGAACAGATTACTACTAAAGACGAGATAGAAAAGCAAATGGACAGAGTAGTCAAAGAGATGAGACGTCAGCTAGAAATGATTGATAAGTTGACTACACGTG…
KJ411441.1|Rotavirus A strain RVA_Human-wt_US_2012841174_2012_G8P[14] NSP4 (NSP4) gene, complete cds|Rotavirus A|751|10|NSP4	GGCTTTTAAAAGTTCTGTTCCGAGAGAGCGCGTGCGGAAAGATGGAAAAGCTTACCGACCTCAACTATACATTGAGTGTAATCACTCTAATGAACAGCACATTGCACACGATACTCGAAGATCCAGGGATGGCGTATTTTCCTTATATAGCGTCTGTCCTAACAGTTTTGTTCACGTTGCACAAAGCATCCATTCCAACAATGAAAATTGCACTTAAGACGTCCAAGTGTTCATATAAAGTGGTGAAGTATTGTATTGTGACGATTTTCAATACGTTGTTGAAATTGGCAGGTTATAAAGAACAGATTACTACTAAAGATGAGATAGAGAAGCAAATGGACAGGGTAGTCAAAGAGATGAGACGTCAGCTAGAAATGATTGATAAGTTGACTACACGTG…
KF500517.1|Rotavirus RVA_Human-wt_USA_12US1134_2012_G3P[9] NSP4 (NSP4) gene, complete cds|Rotavirus A|751|10|NSP4	GGATTTTAAAAGTTCTGTTCCGAGAGAGCGCGTGCGGAAAGATGGAAAAGCTTACCGACCTCAATTATACATTGAGTGTAATCACTCTAATGAACAGCACATTGCACACAATAATGGAAGATCCAGGAATGGCGTACTTTCCTTACATTGCATCTGTCCTAACAGTCTTGTTCACATTGCACAAAGCATCAATTCCGACGATGAAAATTGCGCTGAAGACATCAAAATGCTCGTATAAGGTGGTGAAGTATTGCATTGTGACAATTTTCAATACACTATTAAAGTTGGCGGGTTACAAAGAGCAAATCACTACTAAAGATGAAATAGAAAAACAGATGGACGGAGTCGTCAAAGAGATGAGGCGTCAGTTGGAAATGATTGATAGGTTGACCACACGTG…
KC815678.1|Equine rotavirus A genotype G3-P[12]-I6-R2-C2-M3-A10-N2-T3-E2-H7 nonstructural protein 4 (NSP4) gene, complete cds|Rotavirus A|751|10|NSP4	GGCTTTTAAAAGTTCTGTTCCGAGAGAGCGCGTGCGGAAAGATGGAAAAGCTTACCGACCTAAACTATACATTGAGTGTAATCACTCTAATGAACAACACATTGCACACGATACTTGAAGATCCAGGGATGGCGTATTTTCCTTATATAGCATCTGTCTTGACAGTTTTGTTTACGTTGCACAAAGCATCCATTCCAACAATGAAAATTGCACTAAAGACGTCCAAATGTTCATATAAAGTGGTGAAGTATTGTATTGTAACAATTTTAAATACGTTGTTGAAATTAGCAGGTTATAAAGAACAGATTACTACTAAAGACGAGATAGAAAAGCAAATGGACAGAGTAGTCAAAGAGATGAGACGTCAGCTAGAAATGATTGATAAGTTGACTACACGTG…
KC178751.1|Rotavirus A strain PA17_2008 NSP4 mRNA, partial cds|Rotavirus A|751|10|NSP4	GGCTTTTAAAAGTTCTGTTCCGAGAGAGCGCGTGCGGAAAGATGGAAAAGCTTACCGACCTCAACTACACATTGAGTGTAATCACTCTAATGAACAGTACACTACATACAATACTAGAGGATCCAGGGATGGCGTATTTTCCCTATATTGCATCTGTCCTAACGGTTTTGTTCACATTGCATAAAGCATCAATTCCAACGATGAAAATAGCATTGAAAACGTCAAAATGTTCGTATAAAGTAGTAAAGTATTGTATTGTAACAATTTTTAACACGTTACTGAAACTAGCAGGTTATAAAGAGCAGATAACTACTAAAGATGAAATAGAAAAACAAATGGACAGAGTCGTTAAAGAAATGAGACGTCAGCTGGAAATGATTGATAAACTGACTACACGTG…
KC178752.1|Rotavirus A strain PA84_2008 NSP4 mRNA, partial cds|Rotavirus A|751|10|NSP4	GGCTTTTAAAAGTTCTGTTCCGAGAGAGCGCGTGCGGAAAGATGGAAAAGCTTACCGACCTCAATTACACATTGAGTGTAATCACTCTAATGAACAGTACATTGCATACAATACTGGAAGACCCAGGGATGGCGTATTTTCCTTACATTGCATCTGTCCTGACAGTCTTGTTCACACTGCATAAAGCGTCAGTTCCGACGATGAAAATTGCACTAAAGACGTCAAAATGCTCGTATAAGGTGGTGAAGTATTGCATTGTAACAATTTTTAATACATTATTGAAACTAGCAGGTTATAAAGAACAGATCACTACTAAAGATGAAATAGAAAAGCAAATGGACAGAGTTGTTAAAGAAATGAGACGTCAGTTGGAAATGATTGATAAGTTAACTACACGTG…
KC178753.1|Rotavirus A strain PA133_2011 NSP4 mRNA, partial cds|Rotavirus A|751|10|NSP4	GGCTTTTAAAAGTTCTGTTCCGAGAGAGAGCGTGCGGAAAGATGGAAAAGCTTACCGACCTCAATTACACATTGAGTGTAATCACTCTAATGAACAGTACGTTGCATACAATACTTGAAGACCCAGGGATGGCGTATTTTCCTTACATTGCATCTGTCCTGACAGTCTTGTTCACACTGCATAAAGCGTCAATTCCGACGATGAAAATTGCACTAAAGACGTCAAAATGCTCGTATAAGGTGGTGAAGTATTGCATTGTAACAATTTTTAATACATTATTGAAACTAGCAGGTTATAAAGAACAGATCACTACTAAAGATGAAATAGAAAAGCAAATGGACAGAGTTGTTAAAGAAATGAGACGTCAGTTGGAAATGATTGATAAGTTAACTACACGTG…
JQ837888.1|Rotavirus A strain RVA_Human-wt_IDN_MT-RVM113_2009_G2P[4] non-structural protein 4 (NSP4) gene, complete cds|Rotavirus A|751|10|NSP4	GGCTTTTAAAAGTTCTGTTCCGAGAGAGCGCGTGCGGAAAGATGGAAAAGCTTACCGACCTCAACTATACATTGAGTGTAATCACTCTAATGAACAGTACACTACATACAATGCTGGAGGATCCAGGGATGGCGTATTTTCCCTATATTGCATCTGTCCTAACGGTTTTGTTCACATTGCATAAAGCATCAATTCCAACAATGAAAATAGCGTTGAAAACATCAAAATGTTCGTATAAAGTTGTAAAGTATTGTATTGTAACAATTTTTAACACGTTACTGAAACTAGCAGGTTATAAAGAGCAAATAACTACTAAAGATGAAATAGAAAAACAAATGGACAGAGTCGTTAAAGAAATGAGACGTCAGCTGGAAATGATTGATAAACTGACTACACGTG…
JQ043301.1|Human rotavirus A strain CMH028_07 nonstructural protein NSP4 gene, complete cds|Rotavirus A|751|10|NSP4	GGCTTTTAAAAGTTCTGTTCCGAGAGAGCGCGTGCGGAAAGATGGAAAAGCTTACCGACCTCAACTACACATTGAGTGTAATCACTCTAATGAACAGTACACTACATACAATACTAGAGGATCCAGGGATGGCGTATTTTCCCTATATTGCATCTGTCCTAACGGTTTTGTTCACATTGCATAAAGCATCAATTCCAACGCTGAAAATAGCATTGAAAACGTCAAAATGTTCGTATAAAGTAGTAAAGTATTGTATTGTAACAATTTTTAACACGTTACTGAAACTAGCAGGTTATAAAGAGCAGATAACTACTAAAGATGAAATAGAAAAACAAATGGACAGAGTCGTTAAAGAAATGAGACGTCAGCTGGAAATGATTGATAAACTGACTACACGTG…
JQ043310.1|Human rotavirus A strain CMH070_07 nonstructural protein NSP4 gene, complete cds|Rotavirus A|751|10|NSP4	GGCTTTTAAAAGTTCTGTTCCGAGAGAGCGCGTGCGGAAAGATGGAAAAGCTTACCGACCTCAACTACACATTGAGTGTAATCACTCTAATGAACAGTACACTGCATACAATACTGGAGGATCCAGGGATGGCGTATTTTCCCTATATTGCATCTGTCCTAACGGTTTTGTTCACATTGCATAAAGCATCAATTCCAACGATGAAAATAGCGTTGAAAACGTCAAAATGTTCGTATAAAGTAGTAAAGTATTGTATTGTAACAATTTTTAACACGTTACTGAAACTAGCAGGTTATAAAGAGCAGATAACTACTAAAGATGAAATAGAAAAACAAATGGACAGAGTCGTTAAAGAAATGAGACGTCAGCTGGAAATGATTGATAAACTGACTACACGTG…
JN831218.1|Rotavirus A strain RVA_Cow-wt_ZAF_1604_2007_G8P[1] segment 10, complete sequence|Rotavirus A|751|10|NSP4	GGCTTTAAAAAGTTCTGTTCCGAGAGAGCGCGTGCGGAAAGATGGAAAAGCTTACCGACCTCAATTACACATTGAATGTAATCACTATAATGAATGATACGTTGCATACAATACTAGAGGATCCAGGGATGGCGTATTTTCCTTATATTGCATCTGTCCTGACAGTTTTGTTCACATTGCACAAAGCATCAATTCCAACGATGAAAATAGCATTGAAGACGTCAAAGTGCTCGTATAAAGTAGTGAAGTATTGCATTGTAACGATTTTTAATACGCTGTTGAAATTGGCAGGTTATAAAGAACAGATTACTACTAAAGATGAAATGGAAAAACAAATGGACAGAGTCGTTAAAGAAATGAGACGCCAGTTGGAGATGATCGATAAATTGACTACACGTG…
GQ428139.1|Rotavirus A giraffe_UCD_IRL_2007 NSP4 (NSP4) gene, complete cds|Rotavirus A|751|10|NSP4	GGCTTTTAAAAGTTCTGTTCCGAGAGAGCGCGTGCGGAAAGATGGAAAAGCTTACCGACCTCAATTACACATTGAGTGTAATCACTCTGATGAACAGTACATTGCATACAATACTAGAAGACCCGGGAATGGCGTATTTTCCTTACATTGCATCTGTCCTAACAGTTTTGTTCACATTGCATAAAGCGTCAATTCCAACAATGAAGATTGCACTAAAGACGTCAAAATGCTCGTATAAGGTAGTGAAGTACTGTATTGTGACAATTTTTAATACGCTATTGAAACTAGCGGGTTATAAAGAACAGATTACTACCAAAGATGAAATAGAAAAGCAGATGGACAGAGTCGTCAAAGAAATGAGACGTCAGTTGGAAATGATTGATAAGTTGACTACACGTG…
HM627551.1|Human rotavirus A strain B12 NSP4 protein (NSP4) gene, complete cds|Rotavirus A|751|10|NSP4	GGCTTTTAAAAGTTCTGTTCCGAGAGAGCGCGTGCGGAAAGATGGAAAAGCTTACCGACCTCAATTACACATTGAGTGTAATCACTCTAATGAACAGTACATTGCATACAATACTAGAAGACCCAGGAATGGCGTATTTTCCTTACATTGCATCTGTCCTAACAGTTTTGTTCACATTGCATAAAGCGTCAGTTCCAACGATGAAGATTGCACTAAAGACGTCAAAATGCTCATACAAAGTAGTGAAGTACTGTATCGTGACGATTTTTAATACGCTATTGAAACTGGCAGGTTATAAGGAACAAATTACTACTAAAGATGAAATAGAAAAGCAGATGGACAGAGTCGTCAAAGAAATGAGACGTCAGTTGGAAATGATTGATAGGTTGACTACACGTG…
GU565050.1|Rotavirus A strain RVA_Vaccine_USA_RotaTeq-WI79-4_1992_G6P1A[8] NSP4 gene, complete cds|Rotavirus A|751|10|NSP4	GGCTTTTAAAAGTTCTGTTCCGAGAGAGCGCGTGCGGAAAGATGGAAAAGCTTACCGACCTCAACTATACATTGAGTGTAATCACTCTAATGAACAGCACATTGCACACGATACTTGAGGATCCAGGAATGGCGTATTTTCCCTATATAGCATCTGTCCTAACAGTTTTGTTCACGTTGCACAAAGCATCTATTCCAACAATGAAAATTGCATTGAAGACGTCCAAGTGTTCATATAAAGTAGTGAAGTATTGTATTGTGACGATTTTCAATGCGTTGTTGAAATTGGCAGGTTATAAAGAACAGATTACCACTAAAGATGAGATAGAAAAGCAAATGGACAGGGTAGTCAAAGAGATGAGACGTCAGCTAGAAATGATTGATAAGTTGACTACACGTG…
FN665697.1|Rotavirus A NSP4 gene for non-structural protein NSP4, genomic RNA, serotype G8P[14], strain RVA_Human-wt_HUN_BP1062_2004_G8P[14]|Rotavirus A|751|10|NSP4	GGCTTTTAAAAGTTCTGTTCCGAGAGAGCGCGTGCGGAAAGATGGAAAAGCTTACCGACCTCAATTACACATTGAGTGTAATCACTCTAATGAACAGCACATTGCACACAATACTAGAAGATCCAGGAATGGCGTATTTTCCTTATATTGCATCTGTCCTGACAGTGTTGTTCACATTGCATAAAGCATCAATTCCGACAATGAAAATTGCACTAAAGACGTCGAAATGCTCATATAAGGTAGTGAAGTATTGTATTGTGACAATTTTCAATACGCTGTTGAAGTTGGCAGGTTATAAGGAGCAAATCACTACAAAAGATGAAATAGAAAAACAGATGGACAGAGTTGTTAAAGAGATGAGGCGTCAGTTGGAAATGATTGATAAGCTGACTACACGTG…
FN665686.1|Rotavirus A NSP4 gene for non-structural protein NSP4, genomic RNA, serotype G6P[14], strain RVA_Human-wt_HUN_BP1879_2003_G6P[14]|Rotavirus A|751|10|NSP4	GGCTTTAAAAAGTTCTGTTCCGAGAGAGCGCGTGCGGAAAGATGGAAAAGCTTACCGACCTCAATTACACATTGAGTGTAATCACTCTAATGAACAGCACATTGCATACAATACTGGAAGACCCAGGGATGGCGTATTTTCCTTACATTGCATCTGTCCTGACAGTCTTGTTCACACTGCATAAAGCGTCAATTCCGACGATGAAAATTGCACTAAAGACGTCAAAATGCTCGTATAAGGTGGTAAAGTATTGCATTGTAACAATTTTCAATACGTTATTGAAACTAGCAGGTTATAAAGAACAGATCACTACTAAAGATGAAATAGAAAAGCAAATGGACAGAGTTGTTAAAGAAATGAGACGTCAGTTGGAAATGATTGATAAGTTGACTACACGTG…
GU288648.1|Human rotavirus A strain CMH054_05 nonstructural protein NSP4 (NSP4) gene, complete cds|Rotavirus A|751|10|NSP4	GGCTTTTAAAAGTTCTGTTCCGAGAGAGCGCGTGCGGAAAGATGGAAAAGCTTACCGACCTCAATTACACATTGAGTGTAATCACTCTAATGAACAGTACATTACACACAATACTAGAGGATCCAGGAATGGCGTATTTTCCCTATATTGCATCTGTCCTGACGGTCTTGTTCACATTGCACAAAGCGTCAATTCCAACGATGAAAATAGCATTAAAGACGTCAAAATGTTCGTATAAAGTGGTGAAGTATTGCATTGTAACAATTTTCAATACGTTATTGAAACTAGCGGGTTATAAAGAACAGATAACTACTAAAGATGAAATAGAAAAACAAATGGACAGAGTCGTTAAAGAAATGAGACGTCAGTTAGAAATGATTGATAAACTGACTACGCGTG…
FJ972713.1|Bovine rotavirus strain CHLY nonstructural protein 4 (NSP4) gene, complete cds|Rotavirus A|751|10|NSP4	GGCTTTTAAAAGTTCTGTTCCGAGAGAGCGCGTGCGGAAAGATGGAAAAGCTTACCGACCTCAACTATACATCGAGTGTAATCACTCTAATGAACAGCACATTGCACACGATACTCGAGGATCCAGGGATGGCGTATTTTCCTTATATAGCATCTGTCCTAACAGTTTTGTTCACGTTGCACAAAGCATCTATTCCAACAATGAAAATTGCACTGAAGACGTCCAAATGTTCATATAAAGTGGTGAAGTATTGTATTGTGACGATTTTCAATACGTTGTTGAAATTGGCAGGTTATAAAGAACAGATTACTACTAAAGATGAGATAGAAAAGCAAATGGACAGGGTAGTCAAAGAGATGAGACGTCAGCTAGAAATGATTGATAAGTTGACTACACGTG…
FJ422140.1|Rotavirus A strain RVA_Rhesus-tc_USA_PTRV_1990_G8P[1] NSP4 gene, complete cds|Rotavirus A|751|10|NSP4	GGCTTTTAAAAGTTCTGTTCCGAGAGAGCGCGTGCGGAAAGATGGAAAAGCTTACCGACCTCAACTATACATTGGGTGTAATCACTCTAATGAACAGCACATTGCACACAATACTTGAGGATCCAGGGATGGCGTATTTTCCTTATATAGCATCTGTCCTAACAGTTTTGTTCATGTTGCACAAAGCATCTATTCCAACAATGAAAATTGCATTGAAGACATCCAAGTGTTCATATAAAGTAGTGAAGTATTGTATTGTGACGATTTTTAATACGCTGTTGAAATTGGCAGGTTATAAAGAACAGATTACCACTAAAGATGAGATAGAAAAGCAGATGGACAGGGTAGTCAAAGAGATGAGACGTCAGCTAGAAATGATTGATAAGTTGACTACACGTG…
FJ495135.1|Rotavirus A strain RVA_Antelope-wt_ZAF_RC-18-08_G6P[14] non-structural protein NSP4 gene, complete cds|Rotavirus A|751|10|NSP4	GGCTTTTAAAAGTTCTGTTCCGAGAGAGCGCGTGCGGAAAGATGGAAAAGCTTACCGACCTCAACTACACATTGAGTGTAATCACTCTAATGAATGATACGTTGCATACAATACTAGAGGATCCAGGGATGGCGTATTTTCCTTATATTGCATCTGTCCTGACAGTGTTGTTCACATTGCACAAAGCATCAATTCCAACAATGAAAATAGCATTGAAGACGTCAAAGTGCTCGTATAAAGTAGTGAAATATTGCATTGTAACGATTTTTAATACGCTGTTGAAATTGGCAGGTTATAAAGAACAGATTACTACTAAAGATGAAATGGAAAAACAAATGGACAGAGTCGTTAAAGAAATGAGACGCCAGTTGGAGATGATCGATAAATTAACTACACGTG…
EF554113.1|Rotavirus A strain RVA_Human-wt_HUN_Hun5_1997_G6P[14] NSP4 gene, complete cds|Rotavirus A|751|10|NSP4	GGCTTTTAAAAGTTCTGTTCCGAGAGAGCGCGTGCGGAAAGATGGAAAAGCTTACCGACCTCAACTATACATTGAGTGTAATCACTCTAATGAACAGTACATTGCACACAATACTAGAAGATCCAGGGATGGCGTATTTTCCTTACATTGCATCCGTCCTGACAGTGTTGTTCACATTGCATAAAGCGTCAATTCCGACAATGAAAATTGCGCTAAAGACATCGAAATGCTCGTATAAGGTAGTGAAGTATTGTATTGTGACAATTTTCAATACGCTATTAAAGTTGGCAGGTTATAAGGAGCAAATCACAACAAAAGATGAAATAGAAAAACAGATGGACAGAGTCGTTAAAGAGATGAGGCGTCAATTAGAAATGATTGATAAGTTGACTACACGTG…
EF554124.1|Rotavirus A strain RVA_Human-wt_BEL_B10925_1997_G6P[14] NSP4 gene, complete cds|Rotavirus A|751|10|NSP4	GGCTTTTAAAAGTTCTGTTCCGAGAGAGCGCGTGCGGAAAGATGGAAAAGCTTACCGACCTCAATTATACATTGAATGTAATCACTCTAATGAACAGCACATTGCACACAATACTAGAAGATCCAGGAATGGCGTATTTTCCTTATATTGCATCTGTCCTGACAGTGTTATTCACATTGCATAAAGCGTCAATTCCGACGATGAAAATTGCACTAAAAACGTCGAAATGCTCATACAAGGTAGTGAAATATTGTATTGTGACAATTTTCAATACGCTCTTAAAGTTGGCAGGTTATAAAGAGCAAATCACTACAAAAGATGAAATAGAAAAACAAATGGACAGAGTCGTTAAAGAGATGAGGCGTCAGTTGGAAATGATTGATAAATTGACTACACGTG…
EF554146.1|Rotavirus A strain RVA_Human-wt_ITA_111-05-27_2005_G6P[14] NSP4 gene, complete cds|Rotavirus A|751|10|NSP4	GGCTTTTAAAAGTTCTGTTCCGAGAGAGCGCGTGCGGAAAGATGGAAAAGCTTACCGACCTCAATTATACATTGAATGTAATCACTCTAATGAACAGCACATTGCACACAATACTAGAAGATCCAGGAATGGCGTATTTTCCTTATATTGCATCTGTCCTGACAGTGTTGTTCACATTGCATAAAGCGTCAATTCCGACGATGAAAATTGCACTAAAAACGTCGAAATGCTCATACAAGGTGGTGAAATATTGTATTGTGACAATTTTCAATACGCTCTTGAAGTTGGCAGGTTATAAAGAGCAAATCACTACAAAAGATGAAATAGAAAAACAAATGGACAGAGTCGTTAAAGAGATGAGGCGTCAGTTGGAAATGATTGATAAATTGACTACACGTG…
EF554157.1|Rotavirus A strain RVA_Sheep-tc_ESP_OVR762_2002_G8P[14] NSP4 gene, complete cds|Rotavirus A|751|10|NSP4	GGCTTTTAAAAGTTCTGTTCCGAGAGAGCGCGTGCGGAAAGATGGAAAAGCTTACCGACCTCAATTATACATTGAGTGTAATCACTTTAATGAACAGCACATTGCATACAATACTAGAAGATCCAGGAATGGCGTATTTTCCTTATATTGCATCTGTTCTGACAGTGTTATTCACATTGCATAAAGCGTCGATTCCGACAATGAAAATTGCACTAAAAACGTCAAAATGCTCATATAAGGTGGTGAAATATTGTATTGTGACAATTTTCAATACGCTATTGAAGTTGGCAGGTTATAAAGAGCAGATCACTACAAAAGATGAAATAGAAAAACAAATGGACAGAGTCGTTAAAGAGATGAGGCGTCAGTTGGAAATGATTGATAAGTTGACTACACGTG…
AB326342.1|Human rotavirus A NSP4 gene for enterotoxin, complete cds, isolate: BSGH38|Rotavirus A|751|10|NSP4	GGCTTTTAAAAGTTCTGTTCCGAGAGAGCGCGTGCGGAAAGATGGAAAAGCTTACCGACCTCAACTATACATTGAGTGTAATCACTCTAATGAATAGTACACTACACACAATACTAGAGGATCCAGGGATGGCGTATTTTCCTTACATTGCATCTGTCCTAACAGTTTTGTTCACATTGCACAAAGCGTCAATTCCAACGATGAAAATAGCATTGAAGACATCAAAATGTTCATATAAAGTAGTGAAGTATTGTATTGTAACAATTTTCAATACGTTATTGAAACTAGCAGGTTATAAAGAACAGATAACTACTAAAGATGAAATAGAAAAACAAATGGACAGAGTCGTTAAAGAAATGAGACGTCAGTTGGAGATGATTGATAAACTGACTACACGTG…
DQ005105.1|Rotavirus A strain RVA_Human-wt_COD_DRC88_2003_G8P[8] segment 10, complete sequence|Rotavirus A|751|10|NSP4	GGCTTTTAAAAGTTCTGTTCCGAGAGAGCGCGTGCGGAAAGATGGAAAAGCTTACCGACCTCAACTACACATTGAGTGTAATCACTCTAATGAATGATACGTTGCATACAATACTAGAGGATCCAGGGATGGCGTATTTTCCTTATATTGCATCTGTCCTGACAATTCTGTTCACATTGCACAAAGCATCAATTCCAACGATGAAAATAGCATTGAAGACGTCAAAGTGTTCGTATAAAGTAGTGAAATATTGCATTGTAACGATTTTTAATACGTTGTTGAAATTAGCAGGTTATAAAGAACATATTACTACTAAAGATGAAATGGAAAAACAAATGGACAGAGTCGTTAAAGAAATGAGACGCCAGTTAGAGATGATCGATAAATTGACTACACGTG…
DQ005116.1|Rotavirus A strain RVA_Human-wt_COD_DRC86_2003_G8P[6] segment 10, complete sequence|Rotavirus A|751|10|NSP4	GGCTTTTAAAAGTTCTGTTCCGAGAGAGCGCGTGCGGAAAGATGGAAAAGCTTACCGACCTCAACTACACATTGAGTGTAATCACTCTAATGAATGATACGTTGCATACAATACTAGAGGATCCAGGGATGGCGTATTTTCCTTATATTGCATCTGTCCTGACAGTTCTGTTCACATTGCACAAAGCATCAATTCCAACGATGAAAATAGCATTGAAGACGTCAAAGTGTTCGTATAAAGTAGTGAAATATTGCATTGTAACGATTTTTAATACGTTATTGAAATTAGCAGGTTATAAAGAACAGATTACTACTAAAGATGAAATGGAAAAACAAATGGACAGAGTCGTTAAAGAAATGAGACGCCAGTTAGAGATGATCGATAAATTGACTACACGTG…
AB211989.1|Human rotavirus A NSP4 gene, complete cds, isolate:RMC_R139|Rotavirus A|750|10|NSP4	GGCTTTTAAAAGTTCTGTTCCGAGAGAGCGCGTGCGGAAAGATGGAAAAGCTTACCGACCTCAACTATACATTGAGTGTAATCACTCTAATGAATAGTACACTACACACAATACTAGAGGATCCAGGGATGGCGTATTTTCCTTACATTGCATCTGTCCTAACAGTTTTGTTCACATTGCACAAAGCGTCAATTCCAACGATGAAAATAGCATTGAAGACATCAAAATGTTCATATAAAGTAGTGAAGTATTGTATTGTAACAATTTTCAATACGTTATTGAAACTAGCAGGTTATAAAGAACAGATAACTACTAAAGATGAAATAGAAAAACAAATGGACAGAGTCGTTAAAGAAATGAGACGTCAGTTGGAGATGATTGATAAACTGACTACACGTG…
AF144804.1|Bovine rotavirus strain BRV033 nonstructural protein NSP4 gene, complete cds|Rotavirus A|751|10|NSP4	GGCTTTAAAAAGTTCTGTTCCGAGAGAGTGTGTGCGGGAAGATGGAGAAGCTTACCGACCTCAACTACACATCGAGTGTTATCACTCTAATGAACAACACATTGCATACGATTCTTGAGGACCCCGGAATGGCGTACTTCCCATACATTGCATCTGTCCTAACAGTTTTGTTTACGTTGCACAAGGCATCTATACCTACAATGAAGATAGCACTGAAAACGTCCAAGTGTTCATACAAAGTAGTAAAATACTGTATAGTAACGATATTCAATACGTTGTTGAAATTGGCAGGTTACAAAGAACAGATAACTACTAAAGATGAGATAGAAAAGCAAATGGACAGGGTTGTTAAAGAGATGAGACGTCAGTTTGAAATGATTGATAAGTTGACTACACGTG…
AF166353.1|Bovine rotavirus strain CBNU-1 non-structural protein NSP4 gene, complete cds|Rotavirus A|751|10|NSP4	GGCTTTTAAAAGTTCTGTTCCGAGAGAGCGCGTGCGGAAAGATGGAAAAGCTTACCGACCTCAACTATACATTGAGCGTAATCACTCTAATGAACAGCACATTGCACACGATACTTGAAGATCCGGGGATGGCGTATTTTCCTTATATAGCATCTGTCCTAACAGTTTTGTTTACGTTGCACAAAGCGTCTATTCCAACAATGAAAATTGCACTAAAGACATCCAAATGTTCATATAAGGTGGTGAAGTATTGTATTGTAACAATTTTCAATACGTTGTTGAAATTGGCAGGTTATAAAGAACAGATTACTACTAAAGACGAGATAGAGAAGCAAATGGACAGAGTAGTCAAAGAGATGAGACGTCAGCTAGAAATGATTGATAAGTTGACTACACGTG…
AF166354.1|Bovine rotavirus strain CBNU-2 non-structural protein NSP4 gene, complete cds|Rotavirus A|751|10|NSP4	GGCTTTTAAAAGTTCTGTTCCGAGAGAGCGCGTGCGGAAAGATGGAAAAGCTTACCGACCTCAACTATACATTGAGCGTAATCACTCTAATGAACAGCACATTGCACACGATACTTGAAGATCCGGGGATGGCGTATTTTCCTTATATAGCATCTGTCCTAACAGTTTTGTTTACGTTGCACAAAGCGTCTATTCCAACAATGAAAATTGCACTAAAGACATCCAAATGTTCATATAAGGTGGTGAAGTATTGTATTGTAACAATTTTCAATCCGTTGTTGAAATTGGCAGGTTCTAAAGAACAGATTACTACTAAAGACGAGATAGAGAAGCAAATGGACAGAGTAGTCAAAGAGATGAGACGTCAGCTAGAAATGATTGATAAGTTGCCTCCCCGTG…
K01138.1|Simian rotavirus A_SA11 segment 10, complete sequence|Rotavirus A|751|10|NSP4	GGGTTTTAAAAGTTCTGTTCCGAGAGAGCGCGTGCGGAAAGATGGAAAAGCTTACCGACCTCAATTATACATTGAGTGTAATCACTCTAATGAACAATACATTGCACACAATACTTGAGGATCCAGGAATGGCGTATTTTCCTTATATAGCATCTGTCTTAACAGGTTTGTTTGCGCTAAATAAAGCATCCATTCCAACAATGAAAATTGCATTGAAAACGTCAAAATGTTCATATAAAGTGGTGAAATATTGTATTGTAACAATTTTTAATACGTTGTTAAAATTGGCAGGTTATAAAGAGCAGATAACTACTAAAGATGAGATAGAAAAGCAAATGGACAGAGTAGTCAAAGAAATGAGACGCCAGCTAGAAATGATTGACAAATTGACTACACGTG…
X06806.1|Bovine rotavirus NCVP5 gene for non capsid viral protein 5, genomic RNA|Rotavirus A|751|10|NSP4	GGCTTTAAAAAGTTCTGTTCCGAGAGAGCGCGTGCGGAAAGATGGAAAAGCTTACCGACCTCAACTATACATCGAGTGTAATCACTCTAATGAACAGCACATTGCACACGATACTCGAGGATCCAGGGATGGCGTATTTTCCTTATATAGCATCTGTCCTAACAGTTTTGTTCACGTTGCACAAAGCATCTATTCCAACAATGAAAATTGCACTGAAGACGTCCAAATGTTCATATAAAGTGGTGAAGTATTGTATTGTGACGATTTTCAATACGTTGTTGAAATTGGCAGGTTATAAAGAACAGATTACTACTAAAGATGAGATAGAAAAGCAAATGGACAGGGTAGTTAAAGAGATGAGACGTCAGCTAGAAATGATTGATAAGTTGACTACACGTG…

## Sheet: RotavirusA_VP6_Seg6
KF729658.1|Rotavirus A strain RF clone TopoRF6#1 segment 6, complete sequence|Rotavirus A|1356|6|VP6	GGCTTTTAAACGAAGTCTTCAACATGGATGTCCTGTACTCCTTGTCAAAAACTCTTAAAGATGCTAGAGACAAAATTGTCGAAGGCACATTATACTCCAATGTAAGTGATCTAATTCAACAATTTAATCAAATGATAATTACTATGAATGGAAATGAGTTCCAAACTGGAGGAATTGGTAATCTACCGATTAGAAATTGGAATTTTGATTTTGGATTACTTGGAACAACTCTACTAAATTTAGATGCTAACTACGTCGAAACGGCCCGCAATACAATTGATTATTTTGTAGATTTTGTAGATAATGTATGTATGGACGAAATGGTTAGAGAATCACAAAGAAATGGAATTGCACCACAATCAGATTCACTTATAAAGTTATCAGGCATTAAATTTAAAA…
MW280949.1|Rotavirus A isolate RVA_Human-wt_ITA_PA213_2017_G3P8 inner capsid protein (VP6) gene, complete cds|Rotavirus A|1356|6|VP6	GGCTTTAAAACGAAGTCTTCAACATGGATGTCCTGTACTCATTGTCAAAAACTCTTAAAGATGCTAGAGACAAAATTGTCGAAGGTACATTATACTCTAATGTGAGTGATCTAATTCAACAATTTAATCAAATGCTAATTACTATGAATGGAAATGAGTTCCAAACTGGAGGAATTGGTAATCTACCAATTAGAAATTGGAATTTTGATTTTGGATTACTTGGAACAACTCTACTAAATTTAGACGCTAACTACGTCGAAACAGCCCGCAACACAATTGATTATTTTGTAGATTTTGTAGACAACGTATGTATGGATGAAATGGTTAGAGAATCACAAAGAAATGGAATCGCACCGCAATCAGATTCACTTAGAAAATTATCAGGTATTAAGTTCAAAA…
MT234355.1|Rotavirus A strain RVA_Buffalo-wt_ZAF_1442_2007_G10P[11] segment 6, complete sequence|Rotavirus A|1356|6|VP6	GGCTTTTAAACGAAGTCTTCAACATGGATGTCCTGTACTCCTTGTCAAAAACCCTTAAAGATGCTAGAGACAAAATTGTCGAAGGCACATTATACTCTAATGTAAGTGATCTAATTCAACAATTTAATCAAATGATAATTACTATGAATGGAAATGAGTTCCAAACTGGAGGAATTGGTAATCTACCGATTAGAAATTGGAATTTTGATTTTGGATTACTCGGAACAACTCTACTAAATTTAGACGCTAACTACGTCGAAACGGCCCGTAATACAATTGATTATTTTGTAGATTTTGTAGATAATGTATGCATGGATGAAATGGTTAGAGAATCGCAAAGAAATGGAATTGCACCACAATCAGATTCACTTAGAAAGTTGTCAGGTATTAAATTTAAAA…
MT234360.1|Rotavirus A strain RVA_Buffalo-wt_ZAF_4426_2002_G29P[14] segment 6, complete sequence|Rotavirus A|1356|6|VP6	GGCTTTTAAACGAAGTCTTCAACATGGATGTCCTGTACTCCTTGTCAAAAACTCTTAAAGATGCTAGAGACAAAATTGTCGAAGGCACGTTATACTCTAATGTAAGTGATCTAATTCAACAATTTAATCAAATGATAATTACTATGAATGGAAATGAGTTCCAAACTGGAGGAATTGGTAATCTACCGATTAGAAATTGGAATTTTGATTTTGGATTACTCGGAACAACTCTACTAAATTTAGACGCTAACTACGTCGAAACGGCCCGTAATACAATTGATTATTTTGTAGATTTTGTAGATAATGTATGTATGGATGAGATGGTTAGAGAATCGCAAAGAAATGGAATTGCGCCACAATCAGATTCACTTAGAAAGTTGTCAGGTATTAAATTTAAAA…
MK376896.1|Rotavirus A isolate SRB_DPP_CVASU_001 segment 6, complete sequence|Rotavirus A|1355|6|VP6	GGCTTTTAAACGAAGTCTTCACATGGATGTCCTGTATTCCTTGTCAAAAACTCTTAAAGATGCTAGAGACAAAATTGTCGAAGGCACACTATACTCCAATGTGAGTGATCTAATTCAACAATTTAATCAAATGATAATTACTATGAATGGAAATGAGTTCCAAACTGGAGGAATTGGTAATCTGCCAATTAGAAACTGGAATTTTGATTTTGGATTGCTTGGAACAACTCTACTAAATTTAGACGCTAACTACGTCGAAACGGCCCGCAATACAATTGACTACTTTGTAGATTTTGTAGATAATGTATGTATGGATGAAATGGTTAGAGAATCACAGAGAAATGGAATTGCGCCACAATCAGATTCACTTAGAAAGTTGTCAGGTATTAAATTTAAAAG…
LC541973.1|Human rotavirus A RVA_Human-wt_JPN_To16-10_2016_G3P[8] VP6 gene for intermediate capsid protein VP6, complete cds|Rotavirus A|1356|6|VP6	GGCTTTAAAACGAAGTCTTCAACATGGATGTCCTGTACTCATTGTCAAAAACTCTTAAAGATGCTAGAGACAAAATTGTCGAAGGTACATTATACTCTAATGTGAGTGATCTAATTCAACAATTTAATCAAATGCTAATTACTATGAATGGAAATGAGTTCCAAACTGGAGGAATTGGTAATCTACCAATTAGAAATTGGAATTTTGATTTTGGATTACTTGGAACAACTCTACTAAATTTAGACGCTAACTACGTCGAAACAGCCCGCAACACAATTGATTATTTTGTAGATTTTGTAGACAACGTATGTATGGATGAAATGGTTAGAGAATCACAAAGAAATGGAATCGCACCGCAATCAGATTCACTTAGAAAATTATCAGGTATTAAGTTCAAAA…
LC542083.1|Human rotavirus A RVA_Human-wt_JPN_To16-26_2016_G3P[8] VP6 gene for intermediate capsid protein VP6, complete cds|Rotavirus A|1356|6|VP6	GGCTTTAAAACGAAGTCTTCAACATGGATGTCCTGTACTCATTGTCAAAAACTCTTAAAGATGCTAGAGACAAAATTGTCGAAGGTACATTATACTCTAATGTGAGTGATCTAATTCAACAATTTAATCAAATGCTAATTACTATGAATGGAAATGAGTTCCAAACTGGAGGAATTGGTAATCTACCAATTAGAAATTGGAATTTTGATTTTGGATTACTTGGAACAACTCTACTAAATTTAGACGCTAACTACGTCGAAACAGCCCGCAACACAATTGATTATTTTGTAGATTTTGTAGACAACGTATGTATGGATGAAATGGTTAGAGAATCACAAAGAAATGGAATCGCACCGCAATCAGATTCACTTAGAAAATTATCAGGTATTAAGTTCAAAA…
LC542204.1|Human rotavirus A RVA_Human-wt_JPN_SU17-02_2017_G3P[8] VP6 gene for intermediate capsid protein VP6, complete cds|Rotavirus A|1356|6|VP6	GGCTTTAAAACGAAGTCTTCAACATGGATGTCCTGTACTCATTATCAAAAACTCTTAAAGATGCTAGAGACAAAATTGTCGAAGGTACATTATACTCTAATGTGAGTGATCTAATTCAACAATTTAATCAAATGCTAATTACTATGAATGGAAATGAGTTCCAAACTGGAGGAATTGGTAATCTACCAATTAGAAATTGGAATTTTGATTTTGGATTACTTGGAACAACTCTACTAAATTTAGACGCTAACTACGTCGAAACAGCCCGCAACACAATTGATTATTTTGTAGATTTTGTAGACAACGTATGTATGGATGAAATGGTTAGAGAATCACAAAGAAATGGAATCGCACCGCAATCAGATTCACTTAGAAAATTATCAGGTATTAAGTTCAAAA…
LC542351.1|Human rotavirus A RVA_Human-wt_JPN_SU17-16_2017_G3P[8] VP6 gene for intermediate capsid protein VP6, complete cds|Rotavirus A|1356|6|VP6	GGCTTTAAAACGAAGTCTTCAACATGGATGTCCTGTACTCATTATCAAAAACTCTTAAAGATGCTAGAGACAAAATTGTCGAAGGTACATTATACTCTAATGTGAGTGATCTAATTCAACAATTTAATCAAATGCTAATTACTATGAATGGAAATGAGTTCCAAACTGGAGGAATTGGTAATCTACCAATTAGAAATTGGAATTTTGATTTTGGATTACTTGGAACAACTCTACTAAATTTAGACGCTAACTACGTCGAAACAGCCCGCAACACAATTGATTATTTTGTAGATTTTGTAGACAACGTATGTATGGATGAAATGGTTAGAGAATCACAAAGAAATGGAATCGCACCGCAATCAGATTCACTTAGAAAATTATCAGGTATTAAGTTCAAAA…
LC569037.1|Human rotavirus A RVA_Human-wt_JPN_SU16-01_2016_G2P[4] VP6 gene for intermediate capsid protein VP6, complete cds|Rotavirus A|1356|6|VP6	GGCTTTAAAACGAAGTCTTCAACATGGATGTCCTGTACTCCTTGTCAAAAACTCTTAAAGATGCTAGAGACAAGATTGTCGAAGGCACATTATACTCTAATGTGAGTGATCTAATTCAACAATTTAACCAAATGATAATTACTATGAATGGAAATGAGTTCCAAACTGGAGGAATTGGTAATCTACCAATTAGAAATTGGAATTTTGATTTTGGATTACTTGGAACAACTCTACTAAATTTAGACGCTAATTACGTCGAAACAGCCCGCAACACAATTGATTATTTTGTAGATTTTGTAGATAACGTATGTATGGATGAAATGGTTAGAGAATCACAAAGAAATGGAATTGCACCACAATCAGATTCGCTTAGAAAATTGTCAGGCATTAAGTTCAAAA…
MT767406.1|Rotavirus A isolate RVA_Hu_RUS_Moscow-714_2014 VP6 gene, complete cds|Rotavirus A|1356|6|VP6	GGCTTTTAAACGAAGTCTTCAACATGGATGTCCTGTACTCATTGTCAAAAACTCTTAAAGATGCTAGAGACAAAATTGTCGAAGGTACATTATACTCTAATGTGAGTGATCTAATTCAACAATTTAACCAAATGATAATTACTATGAATGGAAATGAGTTCCAAACTGGAGGAATTGGTAATCTACCAATTAGAAATTGGAATTTTGATTTTGGATTACTTGGAACAACTCTTTTAAATTTAGACGCTAACTACGTCGAAACAGCCCGCAACACAATTGATTATTTTGTAGATTTTGTAGACAACGTATGTATGGATGAAATGGTCAGAGAATCACAAAGAAATGGAATCGCACCACAATCAGATTCACTTAGAAAATTGTCAGGCATTAAGTTTAAAA…
MT796865.1|Rotavirus A isolate RVA_Hu_RUS_Leningrad-568_1994 VP6 gene, complete cds|Rotavirus A|1356|6|VP6	GGCTTTTAAACGAAGTCTTCAACATGGATGTCCTGTATTCCTTGTCAAAAACTCTTAAAGATGCTAGAGACAAAATTGTCGAAGGCACATTATACTCCAATGTAAGTGATCTAATTCAACAATTTAATCAAATGATAATTACTATGAATGGAAATGAATTTCAAACTGGAGGAATTGGTAATCTGCCGATTAGAAATTGGAATTTTGATTTTGGATTATTTGGAACAACTCTACTAAATTTAGATGCTAACTATGTCGAAACGGCCCGTAATACAATTGATTATTTTGTAGATTTTGTAGATAATGTATGCATGGACGAAATGGTTAGAGAATCACAAAGAAATGGAATTGCACCACAATCAGACTCACTTAGAAAGTTGTCAGGCATTAAATTTAAAA…
MT226617.1|Rotavirus A strain RRV clone RRV1 segment 6, complete sequence|Rotavirus A|1356|6|VP6	GGCTTTTAAACGAAGTCTTCAACATGGATGTCCTGTACTCCTTGTCAAAAACTCTTAAAGATGCTAGAGACAAAATTGTCGAAGGCACATTATACTCCAATGTAAGTGATCTAATTCAACAATTTAATCAAATGATAATTACTATGAATGGAAATGAATTTCAAACTGGAGGAATTGGTAATCTGCCGATTAGAAATTGGAATTTTGATTTTGGATTACTTGGAACAACTCTACTAAATTTAGATGCTAACTATGTCGAAACGGCCCGTAATACAATTGATTATTTTGTAGATTTTGTAGATAATGTATGCATGGACGAAATGGTTAGAGAATCACAAAGAAATGGAATTGCACCACAATCAGACTCACTTAGAAAGTTGTCAGGCATTAAATTTAAAA…
MT232575.1|Human rotavirus A strain RVA_Human-wt_USA_2009727045_2009_G8P[4] inner capsid protein VP6 (VP6) gene, complete cds|Rotavirus A|1356|6|VP6	GGCTTTAAAACGAAGTCTTCAACATGGATGTCCTGTACTCCTTGTCAAAAACTCTTAAAGATGCTAGAGACAAGATTGTCGAAGGCACATTATACTCTAATGTGAGTGATCTAATTCAACAATTTAACCAAATGATAATTACTATGAATGGAAATGAGTTCCAAACTGGAGGAATTGGTAATCTACCAATTAGAAATTGGAATTTTGATTTTGGATTACTTGGAACAACTCTACTAAATTTAGACGCTAATTACGTCGAAACAGCCCGCAACACAATTGATTATTTTGTAGATTTTGTAGATAACGTATGTATGGATGAAATGGTTAGAGAATCACAAAGAAATGGAATTGCACCACAATCAGATTCGCTTAGAAAATTGTCAGGCATTAAGTTCAAAA…
MT232597.1|Human rotavirus A strain RVA_Human-wt_USA_2009727104_2009_G8P[4] inner capsid protein VP6 (VP6) gene, complete cds|Rotavirus A|1356|6|VP6	GGCTTTAAAACGAAGTCTTCAACATGGATGTCCTGTACTCCTTGTCAAAAACTCTTAAAGATGCTAGAGACAAGATTGTCGAAGGCACATTATACTCTAATGTGAGTGATCTAATTCAACAATTTAACCAAATGATAATTACTATGAATGGAAATGAGTTCCAAACTGGAGGAATTGGTAATCTACCAATTAGAAATTGGAATTTTGATTTTGGATTACTTGGAACAACTCTACTAAATTTAGACGCTAATTACGTCGAAACAGCCCGCAACACAATTGATTATTTTGTAGATTTTGTAGATAACGTATGTATGGATGAAATGGTTAGAGAATCACAAAGAAATGGAATTGCACCACAATCAGATTCGCTTAGAAAATTGTCAGGCATTAAGTTCAAAA…
MT232619.1|Human rotavirus A strain RVA_Human-wt_USA_2012748260_2012_G8P[4] inner capsid protein VP6 (VP6) gene, complete cds|Rotavirus A|1356|6|VP6	GGCTTTTAAACGAAGTCTTCACCATGGATGTCCTGTACTCCCTATCAAAAACTCTTAAAGATGCTAGAGACAAAATTGTCGAAGGCACATTATACTCTAACGTGAGTGATCTAATTCAACAATTTAACCAAATGATAATTACTATGAATGGAAATGAATTCCAAACTGGAGGAATTGGTAATCTACCAATCAGAAATTGGAATTTTGATTTTGGATTACTTGGAACAACTCTACTAAATTTAGACGCCAACTACGTCGAAACAGCTCGTAACACAATTGATTATTTTGTAGATTTTGTAGATAACGTATGTATGGATGAAATGGTTAGAGAATCACAAAGAAATGGAATTGCACCACAATCAGATTCACTTAGAAAATTGTCAGGTATTAAGTTCAAAA…
MN577179.1|Rotavirus A isolate RVA_Human-wt_RUS_Novosibirsk_NS17-A1301_2017_G3P[6] inner capsid protein (VP6) gene, complete cds|Rotavirus A|1356|6|VP6	GGCTTTAAAACGAAGTCTTCAACATGGATGTCCTGTACTCCTTGTCAAAAACTCTTAAAGATGCTAGAGACAAGATTGTCGAAGGCACATTATACTCTAATGTGAGTGATCTAATTCAACAATTTAACCAAATGATAATTACTATGAATGGAAACGAGTTCCAAACTGGAGGAATTGGTAATCTACCAATTAGAAATTGGAATTTTGATTTTGGATTGCTTGGAACAACTCTACTAAATTTAGACGCTAATTACGTCGAAACAGCCCGCAACACAATTGATTATTTTGTAGATTTTGTAGATAACGTATGTATGGATGAAATGGTCAGAGAATCACAAAGAAATGGAATTGCACCACAATCAGATTCACTTAGAAAATTGTCAGGCATTAAATTCAAAA…
MN577180.1|Rotavirus A isolate RVA_Human-wt_RUS_Novosibirsk_NS18-A1501_2018_G3P[8] inner capsid protein (VP6) gene, complete cds|Rotavirus A|1356|6|VP6	GGCTTTAAAACGAAGTCTTCAACATGGATGTTCTGTACTCACTGTCAAAAACTCTTAAAGATGCTAGAGACAAAATTGTCGAAGGTACATTATACTCTAATGTGAGTGATCTAATTCAACAATTTAATCAAATGCTAATTACTATGAATGGAAATGAGTTCCAAACTGGAGGAATTGGTAATCTACCAATTAGAAATTGGAATTTTGATTTTGGATTACTTGGAACAACTCTATTAAATTTAGACGCTAACTACGTCGAAACAGCCCGCAACACAATTGATTATTTTGTAGATTTTGTAGACAACGTATGTATGGATGAAATGGTTAGAGAATCACAAAGAAATGGAATCGCACCGCAATCAGATTCACTTAGAAAATTATCAGGTATTAAGTTCAAAA…
MN577181.1|Rotavirus A isolate RVA_Human-wt_RUS_Novosibirsk_NS18-A1511_2018_G3P[8] inner capsid protein (VP6) gene, complete cds|Rotavirus A|1356|6|VP6	GGCTTTAAAACGAAGTCTTCAACATGGATGTTCTGTACTCACTGTCAAAAACTCTTAAAGATGCTAGAGACAAAATTGTCGAAGGTACATTATACTCTAATGTGAGTGATCTAATTCAACAATTTAATCAAATGCTAATTACTATGAATGGAAATGAGTTCCAAACTGGAGGAATTGGTAATCTACCAATTAGAAATTGGAATTTTGATTTTGGATTACTTGGAACAACTCTATTAAATTTAGACGCTAACTACGTCGAAACAGCCCGCAACACAATTGATTATTTTGTAGATTTTGTAGACAACGTATGTATGGATGAAATGGTTAGAGAATCACAAAGAAATGGAATCGCACCGCAATCAGATTCACTTAGAAAATTATCAGGTATTAAGTTCAAAA…
MN577182.1|Rotavirus A isolate RVA_Human-wt_RUS_Novosibirsk_NS18-A1560_2018_G3P[8] inner capsid protein (VP6) gene, complete cds|Rotavirus A|1356|6|VP6	GGCTTTAAAACGAAGTCTTCAACATGGATGTCCTGTACTCCTTGTCAAAAACTCTTAAAGATGCTAGAGACAAGATTGTCGAAGGCACACTATACTCTAATGTGAGTGATCTAATTCAACAATTTAACCAAATGATAATTACTATGAATGGAAATGAGTTTCAAACTGGAGGAATTGGTAATCTACCAATTAGAAATTGGAATTTTGATTTTGGATTACTTGGAACAACTTTACTAAATTTAGACGCTAATTACGTCGAAACAGCCCGCAACACAATTGATTATTTTGTAGATTTTGTAGATAACGTATGTATGGATGAAATGGTTAGAGAATCACAAAGAAATGGAATTGCGCCACAATCAGATTCGCTTAGAAAATTGTCAGGCATTAAGTTCAAAA…
MN577220.1|Rotavirus A isolate RVA_Human-wt_RUS_Novosibirsk_NS17-A1322_2017_G2P[4] inner capsid protein (VP6) gene, complete cds|Rotavirus A|1356|6|VP6	GGCTTTTAAACGAAGTCTTCAACATGGATGTCCTGTACTCATTGTCAAAAACTCTTAAAGATGCTAGAGACAAAATTGTCGAAGGTACATTATACTCTAATGTGAGTGATCTAATTCAACAATTTAACCAAATGATAATTACTATGAATGGAAATGAGTTCCAAACTGGAGGAATTGGTAATCTACCAATCAGAAATTGGAATTTTGATTTTGGATTACTTGGAACAACTCTACTAAATTTAGACGCTAACTACGTCGAAACAGCCCGCAACACAATTGATTATTTTGTAGATTTTGTAGACAACGTATGTATGGATGAAATGGTTAGAGAATCACAAAGAAATGGAATTGCACCACAATCAGATTCACTTAGAAAATTGTCAGGCATTAAGTTCAAAA…
MN577225.1|Rotavirus A isolate RVA_Human-wt_RUS_Novosibirsk_NS18-A1430_2018_G2P[4] inner capsid protein (VP6) gene, complete cds|Rotavirus A|1356|6|VP6	GGCTTTTAAACGAAGTCTTCAACATGGATGTCCTGTACTCCTTGTCAAAAACTCTTAAAGATGCTAGAGACAAAATTGTCGAAGGTACATTATACTCTAATGTGAGTGATCTAATTCAACAATTTAACCAAATGATAATTACTATGAATGGAAATGAGTTCCAAACTGGAGGAATTGGTAATCTACCAATTAGAAATTGGAATTTTGATTTTGGATTACTTGGAACAACTCTACTAAATTTAGACGCTAACTACGTCGAAACAGCCCGTAACACAATTGATTATTTTGTAGATTTTGTAGACAACGTATGTATGGATGAAATGGTTAGAGAATCACAAAGAAATGGAATTGCACCACAATCAGATTCACTTAGAAAATTGTCAGGCATTAAGTTCAAAA…
MN577226.1|Rotavirus A isolate RVA_Human-wt_RUS_Novosibirsk_NS18-A1454_2018_G2P[4] inner capsid protein (VP6) gene, complete cds|Rotavirus A|1356|6|VP6	GGCTTTTAAACGAAGTCTTCAACATGGATGTCCTGTACTCATTGTCAAAAACTCTTAAAGATGCTAGAGACAAAATTGTCGAAGGTACATTATACTCTAATGTGAGTGATCTAATTCAACAATTTAACCAAATGATAATTACTATGAATGGAAATGAGTTCCAAACTGGAGGAATTGGTAATCTACCAATCAGAAATTGGAATTTTGATTTTGGATTACTTGGAACAACTCTACTAAATTTAGACGCTAACTACGTCGAAACAGCCCGCAACACAATTGATTATTTTGTAGATTTTGTAGACAACGTATGTATGGATGAAATGGTTAGAGAATCACAAAGAAATGGAATTGCACCACAATCAGATTCACTTAGAAAATTGTCAGGCATTAAGTTCAAAA…
MN577228.1|Rotavirus A isolate RVA_Human-wt_RUS_Novosibirsk_NS18-A1470_2018_G2P[4] inner capsid protein (VP6) gene, complete cds|Rotavirus A|1356|6|VP6	GGCTTTTAAACGAAGTCTTCAACATGGATGTCCTGTACTCATTGTCAAAAACTCTTAAAGATGCTAGAGACAAAATTGTCGAAGGTACGTTATACTCTAATGTGAGTGATCTAATTCAACAATTTAACCAAATGATAATTACTATGAATGGAAATGAGTTCCAAACTGGAGGAATTGGTAATCTACCAATTAGAAATTGGAATTTTGATTTCGGATTACTTGGAACAACTCTACTAAATTTAGACGCTAACTACGTCGAAACAGCCCGCAACACAATTGATTATTTTGTAGATTTTGTAGACAACGTATGTATGGATGAAATGGTTAGAGAATCACAAAGAAATGGAATTGCACCACAATCAGATTCACTTAGAAAATTGTCAGGCATTAAGTTCAAAA…
MN577229.1|Rotavirus A isolate RVA_Human-wt_RUS_Novosibirsk_NS18-A1507_2018_G2P[4] inner capsid protein (VP6) gene, complete cds|Rotavirus A|1356|6|VP6	GGCTTTTAAACGAAGTCTTCAACATGGATGTCCTGTACTCCTTGTCAAAAACTCTTAAAGATGCTAGAGACAAAATTGTCGAAGGTACATTATACTCTAATGTGAGTGATCTAATTCAACAATTTAACCAAATGATAATTACTATGAATGGAAATGAGTTCCAAACTGGAGGAATTGGTAATCTACCAATTAGAAATTGGAATTTTGATTTTGGATTACTTGGAACAACTCTACTGAATTTAGACGCTAACTACGTCGAAACAGCCCGTAACACAATTGATTATTTTGTAGATTTTGTAGACAACGTATGTATGGATGAAATGGTTAGAGAATCACAAAGAAATGGAATTGCACCACAATCAGATTCACTTAGAAAATTGTCAGGCATTAAGTTCAAAA…
MN577230.1|Rotavirus A isolate RVA_Human-wt_RUS_Novosibirsk_NS18-A1545_2018_G2P[4] inner capsid protein (VP6) gene, complete cds|Rotavirus A|1356|6|VP6	GGCTTTAAAACGAAGTCTTCAACATGGATGTCCTGTACTCCTTGTCAAAAACTCTTAAAGATGCTAGAGACAAGATTGTCGAAGGCACATTATACTCTAATGTGAGTGATCTAATTCAACAATTTAACCAAATGATAATTACTATGAATGGAAATGAGTTCCAAACTGGAGGAATTGGTAATCTACCAACTAGAAATTGGAATTTTGATTTTGGATTACTTGGAACAACTCTACTAAATTTAGACGCTAATTACGTCGAAACAGCCCGCAACACAATTGATTATTTTGTAGATTTTGTAGATAACGTATGTATGGATGAAATGGTTAGAGAATCACAAAGAAATGGAATTGCACCACAATCAGATTCGCTTAGAAAATTGTCAGGCATTAAGTTCAAAA…
MN577231.1|Rotavirus A isolate RVA_Human-wt_RUS_Novosibirsk_NS18-A1559_2018_G2P[4] inner capsid protein (VP6) gene, complete cds|Rotavirus A|1356|6|VP6	GGCTTTAAAACGAAGTCTTCAACATGGATGTCCTGTACTCCTTGTCAAAAACTCTTAAAGATGCTAGAGACAAAATTGTCGAAGGTACATTATACTCTAATGTGAGTGATCTAATTCAACAATTTAACCAAATGATAATTACTATGAATGGAAATGAGTTCCAAACTGGAGGAATTGGTAACCTACCAATTAGAGATTGGAATTTTGATTTTGGATTACTTGGAACAACTCTACTAAATTTAGACGCTAACTACGTCGAAACAGCCCGTAACACAATTGATTATTTTGTAGATTTTGTAGACAACGTATGTATGGATGAAATGGTTAGAGAATCACAAAGAAATGGAATTGCACCACAATCAGATTCACTTAGAAAATTGTCAGGCATTAAGTTCAAAA…
MN551951.1|Rotavirus A isolate RVA_Human-wt_RUS_Novosibirsk_NS16-A32_2016_G2P[4] inner capsid protein VP6 (VP6) gene, complete cds|Rotavirus A|1356|6|VP6	GGCTTTAAAACGAAGTCTTCAACATGGATGTCCTGTACTCCTTGTCAAAAACTCTTAAAGATGCTAGAGACAAGATTGTCGAAGGCACATTATACTCTAATGTGAGTGATCTAATTCAACAATTTAACCAAATGATAATTACTATGAATGGAAATGAGTTCCAAACTGGAGGAATTGGTAATCTACCAATTAGAAATTGGAATTTTGATTTTGGATTACTTGGAACAACTCTACTAAATTTAGACGCTAATTACGTCGAAACAGCCCGCAACACAATTGATTATTTTGTAGATTTTGTAGATAACGTATGTATGGATGAAATGGTTAGAGAATCACAAAGAAATGGAATTGCACCACAATCAGATTCGCTTAGAAAATTGTCAGGCATTAAGTTCAAAA…
MN551970.1|Rotavirus A isolate RVA_Human-wt_RUS_Novosibirsk_NS16-A83_2016_G2P[4] inner capsid protein VP6 (VP6) gene, complete cds|Rotavirus A|1356|6|VP6	GGCTTTTAAACGAAGTCTTCAACATGGATGTCCTGTACTCCTTGTCAAAAACTCTTAAAGATGCTAGAGACAAAATTGTCGAAGGTACATTATACTCTAATGTGAGTGATCTAATTCAACAATTTAACCAAATGATAATTACTATGAATGGAAATGAGTTCCAAACTGGAGGAATTGGTAATCTACCAATTAGAAATTGGAATTTTGATTTTGGATTACTTGGAACAACTCTACTAAATTTAGACGCTAACTACGTCGAAACAGCCCGTAACACAATTGATTATTTTGTAGATTTTGTAGACAACGTATGTATGGATGAAATGGTTAGAGAATCACAAAGAAATGGAATTGCACCACAATCAGATTCACTTAGAAAATTGTCAGGCATTAAGTTCAAAA…
MN551988.1|Rotavirus A isolate RVA_Human-wt_RUS_Novosibirsk_NS16-A129_2016_G2P[4] inner capsid protein VP6 (VP6) gene, complete cds|Rotavirus A|1356|6|VP6	GGCTTTTAAACGAAGTCTTCAACATGGATGTCCTGTACTCCTTGTCAAAAACTCTTAAAGATGCTAGAGACAAAATTGTCGAAGGTACATTATACTCTAATGTGAGTGATCTAATTCAACAATTTAACCAAATGATAATTACTATGAATGGAAATGAGTTCCAAACTGGAGGAATTGGTAACCTACCAATTAGAAATTGGAATTTTGATTTTGGATTACTTGGAACAACTCTACTAAATTTAGACGCTAACTACGTCGAAACAGCCCGTAACACAATTGATTATTTTGTAGATTTTGTAGACAACGTATGTATGGATGAAATGGTTAGAGAATCACAAAGAAATGGAATTGCACCACAATCAGATTCACTTAGAAAATTGTCAGGCATTAAGTTCAAAA…
MN552011.1|Rotavirus A isolate RVA_Human-wt_RUS_Novosibirsk_NS16-A203_2016_G2P[4] inner capsid protein VP6 (VP6) gene, complete cds|Rotavirus A|1356|6|VP6	GGCTTTTAAACGAAGTCTTCAACATGGATGTCCTGTACTCCTTGTCAAAAACTCTTAAAGATGCTAGAGACAAAATTGTCGAAGGTACATTATACTCTAATGTGAGTGATCTAATTCAACAATTTAACCAAATGATAATTACTATGAATGGAAATGAGTTCCAAACTGGAGGAATTGGTAATCTACCAATTAGAAATTGGAATTTTGATTTTGGATTACTTGGAACAACTCTACTAAATTTAGACGCTAACTACGTCGAAACAGCCCGCAACACAATTGACTATTTTGTAGATTTTGTAGATAACGTATGTATGGATGAAATGGTTAGAGAATCACAAAGAAATGGAATTGCACCACAATCAGATGCACTTAGAAAATTATCAGGCATTAAGTTCAAAA…
MN552018.1|Rotavirus A isolate RVA_Human-wt_RUS_Novosibirsk_NS16-A221_2016_G2P[4] inner capsid protein VP6 (VP6) gene, complete cds|Rotavirus A|1356|6|VP6	GGCTTTAAAACGAAGTCTTCAACATGGATGTCCTGTATTCCTTGTCAAAAACTCTTAAAGATGCTAGAGACAAGATTGTCGAAGGCACATTATACTCTAATGTGAGTGATCTAATTCAACAATTTAACCAAATGATAATTACTATGAATGGAAATGAGTTCCAAACTGGAGGAATTGGTAATCTACCAATTAGAAATTGGAATTTTGATTTTGGATTACTTGGAACAACTCTACTAAATTTAGACGCTAATTACGTCGAAACAGCCCGCAACACAATTGATTATTTTGTAGATTTTGTAGATAACGTATGTATGGATGAAATGGTTAGAGAATCACAAAGAAATGGAATTGCACCACAATCAGATTCGCTTAGAAAATTGTCAGGCATTAAGTTCAAAA…
MN552031.1|Rotavirus A isolate RVA_Human-wt_RUS_Novosibirsk_NS16-A267_2016_G2P[4] inner capsid protein VP6 (VP6) gene, complete cds|Rotavirus A|1356|6|VP6	GGCTTTAAAACGAAGTCTTCAACATGGATGTCCTGTACTCCTTGTCAAAAACTCTTAAAGATGCTAGAGACAAAATTGTCGAAGGTACATTATACTCTAATGTGAGTGATCTAATTCAACAATTTAACCAAATGATAATTACTATGAATGGAAATGAGTTCCAAACTGGAGGAATTGGTAACCTACCAATTAGAAATTGGAATTTTGATTTTGGATTACTTGGAACAACTCTACTAAATTTAGACGCTAACTACGTCGAAACAGCCCGTAACACAATTGATTATTTTGTAGATTTTGTAGACAACGTATGTATGGATGAAATGGTTAGAGAATCACAAAGAAATGGAATTGCACCACAATCAGATTCACTTAGAAAATTGTCAGGCATTAAGTTCAAAA…
MN552046.1|Rotavirus A isolate RVA_Human-wt_RUS_Novosibirsk_NS16-A415_2016_G2P[4] inner capsid protein VP6 (VP6) gene, complete cds|Rotavirus A|1356|6|VP6	GGCTTTAAAACGAAGTCTTCAACATGGATGTCCTGTACTCCTTGTCAAAAACTCTTAAAGATGCTAGAGACAAGATTGTCGAAGGCACATTATACTCTAATGTGAGTGATCTAATTCAACAATTTAACCAAATGATAATTACTATGAATGGAAATGAGTTCCAAACTGGAGGAATTGGTAATCTACCAATTAGAAATTGGAATTTTGATTTTGGATTACTTGGAACAACTCTACTAAATTTAGACGCTAATTACGTCGAAACAGCCCGCAACACAATTGATTATTTTGTAGATTTTGTAGATAACGTATGTATGGATGAAATGGTTAGAGAATCACAAAGAAATGGAATTGCACCACAATCAGATTCGCTTAGAAAATTGTCAGGCATTAAGTTCAAAA…
MN552069.1|Rotavirus A isolate RVA_Human-wt_RUS_Novosibirsk_NS17-A850_2017_G2P[4] inner capsid protein VP6 (VP6) gene, complete cds|Rotavirus A|1356|6|VP6	GGCTTTTAAACGAAGTCTTCAACATGGATGTCCTGTACTCATTGTCAAAAACTCTTAAAGATGCTAGAGACAAAATTGTCGAAGGTACATTATACTCTAATGTGAGTGATCTAATTCAACAATTTAACCAAATGATAATTACTATGAATGGAAATGAGTTCCAAACTGGAGGAATTGGTAATCTACCAATTAGAAATTGGAATTTTGATTTTGGATTACTTGGAACAACTCTACTAAATTTAGACGCTAACTACGTCGAAACAGCCCGCAACACAATTGATTATTTTGTAGATTTTGTAGACAACGTATGTATGGATGAAATGGTTAGAGAATCACAAAGAAATGGAATTGCACCACAATCAGATTCACTTAGAAAATTGTCAGGCATTAAGTTCAAAA…
MN552082.1|Rotavirus A isolate RVA_Human-wt_RUS_Novosibirsk_NS17-A868_2017_G2P[4] inner capsid protein VP6 (VP6) gene, complete cds|Rotavirus A|1356|6|VP6	GGCTTTTAAACGAAGTCTTCAACATGGATGTCCTGTACTCCTTGTCAAAAACTCTTAAAGATGCTAGAGACAAAATTGTCGAAGGTACATTATACTCTAATGTGAGTGATCTAATTCAACAATTTAACCAAATGATAATTACTATAAATGGAAATGAGTTCCAAACTGGAGGAATTGGTAATCTACCAATTAGAAATTGGAATTTTGATTTTGGATTACTTGGAACAACTCTACTAAATTTAGACGCTAACTACGTCGAAACAGCCCGTAACACAATTGATTATTTTGTAGATTTTGTAGACAACGTATGTATGGATGAAATGGTTAGAGAATCACAAAGAAATGGAATTGCACCACAATCAGATTCACTTAGAAAATTGTCAGGCATTAAGTTCAAAA…
MN552085.1|Rotavirus A isolate RVA_Human-wt_RUS_Novosibirsk_NS17-A889_2017_G2P[4] inner capsid protein VP6 (VP6) gene, complete cds|Rotavirus A|1356|6|VP6	GGCTTTTAAACGAAGTCTTCAACATGGATGTCCTGTACTCCTTGTCAAAAACTCTTAAAGATGCTAGAGACAAAATTGTCGAAGGTACATTATACTCTAATGTGAGTGATCTAATTCAACAATTTAACCAAATGATAATTACTATGAATGGAAATGAGTTCCAAACTGGAGGAATTGGTAATCTACCAATTAGAAATTGGAATTTTGATTTTGGATTACTTGGAACAACTCTACTAAATTTAGACGCTAACTACGTCGAAACAGCCCGTAACACAATTGATTATTTTGTAGATTTTGTAGACAACGTATGTATGGATGAAATGGTTAGAGAATCACAAAGAAATGGAATTGCACCACAATCAGATTCACTTAGAAAATTGTCAGGCATTAAGTTCAAAA…
MN552096.1|Rotavirus A isolate RVA_Human-wt_RUS_Novosibirsk_NS17-A915_2017_G2P[4] inner capsid protein VP6 (VP6) gene, complete cds|Rotavirus A|1356|6|VP6	GGCTTTAAAACGAAGTCTTCAACATGGATGTCCTGTACTCCTTGTCAAAAACTCTTAAAGATGCTAGAGACAAAATTGTCGAAGGTACATTATACTCTAATGTGAGTGATCTAATTCAACAATTTAACCAAATGATAATTACTATGAATGGAAATGAGTTCCAAACTGGAGGAATTGGTAATCTACCAATTAGAAATTGGAATTTTGATTTTGGATTACTTGGAACAACTCTACTAAATTTAGACGCTAACTACGTCGAAACAGCCCGTAACACAATTGATTATTTTGTAGATTTTGTAGACAACGTATGTATGGATGAAATGGTTAGAGAATCACAAAGAAATGGAATTGCACCACAATCAGATTCACTTAGAAAATTGTCAGGCATTAAGTTCAAAA…
MN552099.1|Rotavirus A isolate RVA_Human-wt_RUS_Novosibirsk_NS17-A922_2017_G2P[4] inner capsid protein VP6 (VP6) gene, complete cds|Rotavirus A|1356|6|VP6	GGCTTTAAAACGAAGTCTTCAACATGGATGTCCTGTACTCCTTGTCAAAAACTCTTAAAGATGCTAGAGACAAAATTGTCGAAGGTACATTATACTCTAATGTGAGTGATCTAATTCAACAATTTAACCAAATGATAATTACTATGAATGGAAATGAGTTCCAAACTGGAGGAATTGGTAACCTACCAATTAGAAATTGGAATTTTGATTTTGGATTACTTGGAACAACTCTACTAAATTTAGACGCTAACTACGTCGAAACAGCCCGTAACACAATTGATTATTTTGTAGATTTTGTAGACAACGTATGTATGGATGAAATGGTTAGAGAATCACAAAGAAATGGAATTGCACCACAATCAGATTCACTTAGAAAATTGTCAGGCATTAAGTTCAAAA…
MN552129.1|Rotavirus A isolate RVA_Human-wt_RUS_Novosibirsk_NS17-A1047_2017_G2P[4] inner capsid protein VP6 (VP6) gene, complete cds|Rotavirus A|1356|6|VP6	GGCTTTTAAACGAAGTCTTCAACATGGATGTCCTGTACTCCTTGTCAAAAACTCTTAAAGATGCTAGAGACAAGATTGTCGAAGGCACATTATACTCTAATGTGAGTGATCTAATTCAACAATTTAACCAAATGATAATTACTATGAATGGAAATGAGTTCCAAACTGGAGGAATTGGTAATCTACCAATTAGAAATTGGAATTTTGATTTTGGATTACTTGGAACAACTCTACTAAATTTAGACGCTAATTACGTCGAAACAGCCCGCAACACAATTGATTATTTTGTAGATTTTGTAGATAACGTATGTATGGATGAAATGGTTAGAGAATCACAAAGAAATGGAATTGCACCACAATCAGATTCGCTTAGAAAATTGTCAGGCATTAAGTTCAAAA…
MN552141.1|Rotavirus A isolate RVA_Human-wt_RUS_Novosibirsk_NS17-A1215_2017_G1P[8] inner capsid protein VP6 (VP6) gene, complete cds|Rotavirus A|1356|6|VP6	GGCTTTTAAACGAAGTCTTCAACATGGATGTCCTGTACTCCTTATCAAAAACTCTTAAAGATGCTAGAGACAAAATTGTCGAAGGTACATTATACTCTAATGTGAGTGATCTAATTCAACAATTTAACCAAATGATAATTACTATGAATGGAAATGAGTTCCAAACTGGAGGAATTGGCAATCTACCAATTAGAAATTGGAATTTTGATTTTGGATTACTTGGAACAACTCTACTAAACCTAGACGCTAACTACGTCGAAACAGCCCGCAACACAATTGATTATTTTGTAGATTTTGTAGACAACGTATGTATGGATGAAATGGTTAGAGAATCACAAAGAAATGGAATTGCACCACAATCAGATTCACTTAGAAAATTATCAGGCATTAAATTCAAAA…
LC463206.1|Human rotavirus A RVA_Human-wt_JPN_EnRo1819_2013_G1P[8] gene for structural protein VP6, complete cds|Rotavirus A|1356|6|VP6	GGCTTTAAAACGAAGTCTTCAACATGGATGTCCTGTACTCATTGTCAAAAACTCTTAAAGATGCTAGAGACAAAATTGTCGAAGGTACATTATACTCTAATGTGAGTGATCTAATTCAACAATTTAATCAAATGCTAATTACTATGAATGGAAATGAGTTCCAAACTGGAGGAATTGGTAATCTACCAATTAGAAATTGGAATTTTGATTTTGGATTACTTGGAACAACTCTACTAAATTTAGACGCTAACTACGTCGAAACAGCCCGCAACACAATTGATTATTTTGTAGATTTTGTAGACAACGTATGTATGGATGAAATGGTTAGAGAATCACAAAGAAATGGAATTGCACCACAATCAGATTCACTTAGAAAATTATCAGGTATTAAGTTCAAAA…
LC463296.1|Human rotavirus A RVA_Human-wt_JPN_EnRo2275_2014_G1P[8] gene for structural protein VP6, complete cds|Rotavirus A|1356|6|VP6	GGCTTTAAAACGAAGTCTTCAACATGGATGTCCTGTACTCATTGTCAAAAACTCTTAAAGATGCTAGAGACAAAATTGTCGAAGGTACATTATACTCTAATGTGAGTGATCTAATTCAACAATTTAATCAAATGCTAATTACTATGAATGGAAATGCGTTCCAAACTGGAGGAATTGGTAATCTACCAATTAGAAATTGGAATTTTGATTTTGGATTACTTGGAACAACTCTACTAAATTTAGACGCTAACTACGTCGAAACAGCCCGCAACACAATTGATTATTTTGTAGATTTTGTAGACAACGTATGTATGGATGAAATGGTTAGAGAATCACAAAGAAATGGAATTGCACCACAATCAGATTCACTTAGAAAATTATCAGGTATTAAGTTCAAAA…
LC514507.1|Rotavirus A Human-wt_THA_DBM2017-003_2017_G2P[4] genomic RNA, segment 6, complete sequence|Rotavirus A|1356|6|VP6	GGCTTTAAAACGAAGTCTTCAACATGGATGTCCTATACTCCTTATCAAAAACTCTTAAAGATGCTAGAGACAAGATTGTCGAAGGCACATTATACTCTAATGTGAGTGATCTAATTCAACAATTTAACCAAATGATAATTACTATGAATGGAAATGAGTTTCAAACTGGAGGAATTGGTAATCTACCAATTAGAAATTGGAATTTTGATTTTGGATTACTTGGAACAACTTTACTAAATTTAGACGCTAATTACGTCGAAACAGCCCGCAACACAATTGATTATTTTGTAGATTTTGTAGATAACGTATGTATGGATGAAATGGTTAGAGAATCACAAAGAAATGGAATTGCGCCACAATCAGATTCGCTTAGAAAATTGTCAGGCATTAAGTTCAAAA…
LC514529.1|Rotavirus A Human-wt_THA_DBM2018-105_2018_G2P[4] genomic RNA, segment 6, complete sequence|Rotavirus A|1356|6|VP6	GGCTTTAAAACGATCTCTTCAACATGGATGTCCTGTACTCATTGTCAAAAACTCTTAAAGATGCTAGAGACAAAATTGTCGAAGGTACATTATACTCTAATGTGAGTGATCTAATTCAACAATTTAACCAAATGATAATTACTATGAATGGAAATGAGTTCCAAACTGGAGGAATTGGTAATCTACCAATCAGAAATTGGAATTTTGATTTTGGATTACTTGGAACAACTCTACTAAATTTAGACGCTAACTACGTCGAAACAGCCCGCAACACAATTGATTATTTTGTAGATTTTGTAGACAACGTATGTATGGATGAAATGGTTAGAGAATCACAAAGAAATGGAATTGCACCACAATCAGATTCACTTAGAAAATTGTCAGGCATTAAGTTCAAAA…
LC491442.1|Human rotavirus A RVA_Human-wt_VNM_RVN16.1024_2016_G9P[8] VP6 gene for VP6 protein, complete cds|Rotavirus A|1356|6|VP6	CTAATGTGAGTGAAGTCTTCAACATGGATGTCCTGTACTCATTGTCAAAAACTCTTAAAGATGCTAGAGACAAAATTGTCGAAGGTACATTATACTCTAATGTGAGTGATCTAATTCAACAATTTAACCAAATGATAATTACTATGAATGGAAATGAGTTCCAAACTGGAGGAATTGGTAATCTACCAATTAGAAATTGGAATTTTGATTTTGGATTACTTGGAACAACTCTACTAAATTTAGACGCTAACTACGTCGAAACAGCCCGCAACACAATTGATTATTTTGTAGATTTTGTAGACAATGTATGTATGGATGAAATGGTTAGAGAATCACAAAGAAATGGAATTGCACCACAATCAGATTCACTTAGAAAATTGTCAGGCATTAAGTTTAAAA…
MN067448.1|Rotavirus A isolate RVA_Goat-wt_MAR_S19_2012_G10P[14] VP6 gene, complete cds|Rotavirus A|1356|6|VP6	GGCTTTTAAACGAAGTCTTCAACATGGATGTCCTGTACTCCTTGTCAAAAACTCTTAAAGATGCTAGAGACAAAATTGTCGAAGGCACATTATACTCTAATGTAAGTGATCTAATTCAACAATTTAATCAAATGATAATTACTATGAATGGAAATGAGTTCCAAACTGGAGGAATTGGTAATCTACCGATTAGAAATTGGAATTTCGATTTTGGATTACTTGGAACAACTCTACTAAATTTGGATGCTAACTACGTCGAAACAGCCCGCAATACAATTGATTATTTTGTAGATTTTGTAGATAATGTATGTATGGATGAAATGGTTAGAGAATCACAAAGAAATGGAATTGCACCACAATCAGATTCACTTAGAAAGTTGTCGGGTATTAAATTTAAAA…
MN067459.1|Rotavirus A isolate RVA_Calf-wt_MAR_S18_2012_G6P[14] VP6 gene, complete cds|Rotavirus A|1356|6|VP6	GGCTTTTAAACGAAGTCTTCAACATGGATGTCCTGTACTCCTTGTCAAAAACTCTTAAAGATGCTAGAGACAAAATTGTCGAAGGCACACTATATTCCAATGTGAGTGATCTAATTCAACAATTTAATCAAATGATAATTACCATGAATGGAAACGAATTCCAAACTGGAGGGATCGGTAATCTACCAATTAGAAATTGGAATTTTGATTTTGGATTACTTGGAACAACTCTACTGAATTTAGACGCTAACTACGTCGAAACAGCCCGTAATACAATTGATTATTTTGTAGATTTTGTAGATAATGTATGTATGGATGAAATGGTTAGGGAATCACAAAGAAATGGAATTGCGCCACAATCAGATTCACTTAGAAAGTTATCAGGTATTAAATTTAAAA…
MN029130.1|Rotavirus A strain RVA_Human-wt_LBN_N566_2013_G3P[6] viral protein 6 (VP6) gene, complete cds|Rotavirus A|1356|6|VP6	GGCTTTAAAACGAAGTCTTCAACATGGATGTCCTGTACTCCTTGTCAAAAACTCTTAAAGATGCTAGAGATAAAATTGTCGAAGGTACATTATACTCTAATGTGAGTGATCTAATTCAACAATTTAACCAAATGATAATTACTATGAATGGAAATGAGTTCCAAACTGGAGGAATTGGTAATCTACCAATTAGAAATTGGAATTTTGATTTTGGATTACTTGGAACAACTCTACTAAATTTAGACGCTAACTATGTCGAAACAGCCCGCAACACAATTGATTATTTTGTAGATTTTGTAGACAACGTTTGTATGGATGAGATGGTTAGAGAATCACAAAGAAATGGAATTGCACCACAATCAGATTCACTTAGAAAATTGTCAGGCATTAAGTTCAAAA…
MN029141.1|Rotavirus A strain RVA_Human-wt_LBN_N568_2013_G3P[6] viral protein 6 (VP6) gene, complete cds|Rotavirus A|1356|6|VP6	GGCTTTAAAACGAAGTCTTCAACATGGATGTCCTGTACTCCTTGTCAAAAACTCTTAAAGATGCTAGAGATAAAATTGTCGAAGGTACATTATACTCTAATGTGAGTGATCTAATTCAACAATTTAACCAAATGATAATTACTATGAATGGAAATGAGTTCCAAACTGGAGGAATTGGTAATCTACCAATTAGAAATTGGAATTTTGATTTTGGATTACTTGGAACAACTCTACTAAATTTAGACGCTAACTATGTCGAAACAGCCCGCAACACAATTGATTATTTTGTAGATTTTGTAGACAACGTTTGTATGGATGAGATGGTTAGAGAATCACAAAGAAATGGAATTGCACCACAATCAGATTCACTTAGAAAATTGTCAGGCATTAAGTTCAAAA…
MN401292.1|Rotavirus A strain RVA_Human-wt_CZE_H366_2017_G8P[8] VP6 protein (VP6) gene, complete cds|Rotavirus A|1356|6|VP6	GGCTTTAAAACGAAGTCTTCAACATGGATGTCCTGTACTCATTGTCAAAAACTCTTAAAGATGCTAGAGACAAAATTGTCGAAGGTACATTATACTCTAATGTGAGTGATTTAATTCAACAATTTAACCAAATGATAATTACTATGAATGGAAATGAGTTCCAAACTGGAGGAATTGGTAATCTACCAATTAGAAATTGGAATTTTGATTTTGGATTACTTGGAACAACTCTACTAAATTTAGACGCTAACTACGTCGAAACAGCCCGCAACACAATTAATTATTTTGTAGATTTTGTAGACAATGTATGTATGGATGAAATGGTTAGAGAATCACAAAGAAATGGAATTGCACCACAATCAGATTCACTTAGAAAATTGTCAGGCATTAAGTTTAAAA…
LC477411.1|Human rotavirus A Human-wt_JPN_Tokyo16-3861_2017_G3P[8](DS-1) VP6 gene for inner capsid protein VP6, complete cds|Rotavirus A|1356|6|VP6	GGCTTTAAAACGAAGTCTTCAACATGGATGTCCTGTATTCCTTGTCAAAAACTCTTAAAGATGCTAGAGACAAGATTGTCGAAGGCACATTATACTCTAATGTGAGTGATCTAATTCAACAATTTAACCAAATGATAATTACTATGAATGGAAATGAGTTCCAAACTGGAGGAATTGGTAATCTACCAATTAGAAATTGGAATTTTGATTTTGGATTACTTGGAACAACTCTACTAAATTTAGACGCTAATTACGTCGAAACAGCCCGCAACACAATTGATTATTTTGTAGATTTTGTAGATAACGTATGTATGGATGAAATGGTTAGAGAATCACAAAGAAATGGAATTGCACCACAATCAGATTCGCTTAGAAAATTGTCAGGCATTAAGTTTAAAA…
LC477425.1|Human rotavirus A Human-wt_JPN_Tokyo17-45_2017_G3P[8](DS-1) VP6 gene for inner capsid protein VP6, complete cds|Rotavirus A|1356|6|VP6	GGCTTTAAAACGAAGTCTTCAACATGGATGTCCTGTACTCATTGTCAAAAACTCTTAAAGATGCTAGAGACAAAATTGTCGAAGGTACATTATACTCTAATGTGAGTGATCTAATTCAACAATTTAATCAAATGCTAATTACTATGAATGGAAATGAGTTCCAAACTGGAGGAATTGGTAATCTACCAATTAGAAATTGGAATTTTGATTTTGGATTACTTGGAACAACTCTACTAAATTTAGACGCTAACTACGTCGAAACAGCCCGCAACACAATTGATTATTTTGTAGATTTTGTAGACAACGTATGTATGGATGAAATGGTTAGAGAATCACAAAGAAATGGAATCGCACCGCAATCAGATTCACTTAGAAAATTATCAGGTATTAAGTTCAAAA…
MK638874.1|Bovine rotavirus A isolate RVA_Yak-tc_CHN_QH-1_2015_G6P[1] VP6 gene, complete cds|Rotavirus A|1356|6|VP6	GGCTTTTAAACGAAGTCTTCAACATGGATGTCCTATACTCCTTGTCAAAAACTCTTAAAGATGCTAGAGACAAAATTGTCGAAGGCACGTTATACTCCAATGTGAGTGATCTAATTCAACAATTTAATCAAATGCTAATTACTATGAATGGAAATGAGTTCCAAACTGGAGGAATTGGTAATCTGCCAATTAGGAATTGGAATTTTGATTTTGGATTACTTGGAACAACTCTACTGAATTTAGACGCTAACTATGTCGAAACGGCTCGTAATACAATTGATTATTTTGTAGATTTTGTAGATAATGTATGTATGGACGAAATGGTCAGGGAATCACAGAGAAATGGAATTGCACCACAATCAGATTCACTTAGAAAGTTGTCAGGTATTAAATTTAGGA…
MK302435.1|Human rotavirus A strain NIV1416591 VP6 protein (VP6) gene, complete cds|Rotavirus A|1356|6|VP6	GGCTTTTAAACGAAGTCTTCAACATGGATGTCCTGTACTCCTTGTCAAAAACTCTTAAAGATGCTAGAGACAAAATTGTCGAAGGTACATTATACTCTAATGTGAGTGATCTAATTCAACAATTTAACCAAATGATAATTACTATGAATGGAAATGAGTTCCAAACTGGAGGAATTGGCAATCTACCAATTAGAAATTGGAATTTTGATTTTGGATTACTTGGAACAACTCTACTAAATTTAGATGCTAACTACGTCGAAACAGCCCGCAACACAATTGATTATTTTGTAGATTTTGTAGACAACGTATGTATGGATGAAATGGTTAGAGAATCACAAAGAAATGGAATTGCACCACAATCAGATTCACTTAGAAAATTGTCAGGCATTAAGTTCAAAA…
MH769715.1|Rotavirus A strain NAG_13 VP6 (VP6) gene, complete cds|Rotavirus A|1356|6|VP6	GGCTTTAAAACGAAGTCTTCAACATGGATGTCCTGTACTCCTTGTCAAAAACTCTTAAAGATGCTAGAGACAAAATTGTCGAAGGTACATTATACTCTAATGTGAGTGATCTAATTCAACAATTTAACCAAATGATAATTACTATGAATGGAAATGAGTTCCAAACTGGAGGAATTGGTAATCTACCAATTAGAAATTGGAATTTTGATTTTGGATTACTTGGAACAACTCTACTAAATTTAGACGCTAACTACGTCGAAACAGCCCGTAACACAATTGATTATTTTGTAGATTTTGTAGACAACGTATGTATGGATGAAATGGTTAGAGAATCACAAAGAAATGGAATTGCACCACAATCAGATTCACTTAGAAAATTGTCAGGCATTAAGTTCAAAA…
MN058761.1|Human rotavirus A isolate CAU17L-110 structural protein VP6 (VP6) gene, complete cds|Rotavirus A|1356|6|VP6	GGCTTTTAAACGAAGTCTTCAACATGGATGTCCTGTACTCATTGTCAAAAACTCTTAAAGATGCTAGAGACAAAATTGTCGAAGGTACATTATACTCTAATGTGAGTGATCTAATTCAACAATTTAACCAAATGATAATTACTATGAATGGAAATGAGTTCCAAACTGGAGGAATTGGTAATCTACCAATTAGAAATTGGAATTTTGATTTTGGATTACTTGGAACAACTCTACTAAATTTAGACGCTAACTACGTCGAAACAGCCCGCAACACAATTGATTATTTTGTAGATTTTGTAGACAATGTATGTATGGATGAAATGGTTAGAGAATCACAAAGAAATGGAATTGCACCACAATCAGATTCACTTAGAAAATTGTCAGGCATTAAGTTTAAAA…
MH170023.1|Human rotavirus A strain RVA_Human-wt_PAK419_2016_G3P4 segment 6 inner capsid protein VP6 (VP6) gene, complete cds|Rotavirus A|1356|6|VP6	GGCTTTAAAACGAAGTCTTCAACATGGATGTCCTGTACTCATTGTCAAAAACTCTTAAAGATGCTAGAGACAAAATTGTCGAAGGTACATTATACTCTAATGTGAGTGATCTAATTCAACAATTTAACCAAATGATAATTACTATGAATGGAAATGAGTTCCAAACTGGAGGAATTGGTAATCTACCAATCAGAAATTGGAATTTTGATTTTGGATTACTTGGAACAACTCTACTAAATTTAGACGCTAACTACGTCGAAACAGCCCGCAACACAATTGATTATTTTGTAGATTTTGTAGACAATGTATGTATGGATGAAATGGTTAGAGAATCACAAAGAAATGGAATTGCACCACAATCAGATTCACTTAGAAAATTGTCAGGCATTAAGTTCAAAA…
MH170024.1|Human rotavirus A strain RVA_Human-wt_PAK585_2016_G1P8 segment 6 inner capsid protein VP6 (VP6) gene, complete cds|Rotavirus A|1356|6|VP6	GGCTTTAAAACGAAGTCTTCAACATGGACGTCCTGTACTCATTGTCAAAAACTCTTAAAGATGCTAGAGACAAAATTGTCGAAGGTACATTATACTCTAATGTGAGTGATCTAATTCAACAATTTAACCAAATGATAATTACTATGAATGGAAATGAGTTCCAAACTGGAGGAATTGGTAATCTACCAATCAGAAATTGGAATTTTGATTTTGGATTACTTGGAACAACTCTACTAAATTTAGACGCTAACTACGTCGAAACAGCCCGCAACACAATTGATTATTTTGTAGATTTTGTAGACAATGTATGTATGGATGAAATGGTTAGAGAATCACAAAGAAATGGAATTGCACCACAATCAGATTCACTTAGAAAATTGTCAGGCATTAAGTTTAAAA…
MH170026.1|Human rotavirus A strain RVA_Human-wt_PAK663_2016_G3P4 segment 6 inner capsid protein VP6 (VP6) gene, complete cds|Rotavirus A|1356|6|VP6	GGCTTTAAAACGAAGTCTTCAACATGGATGTCCTGTACTCATTGTCAAAAACTCTTAAAGATGCTAGAGACAAAATTGTCGAAGGTACATTATACTCTAATGTGAGTGATCTAATTCAACAATTTAACCAAATGATAATTACTATGAATGGAAATGAGTTCCAAACTGGAGGAATTGGTAATCTACCAATCAGAAATTGGAATTTTGATTTTGGATTACTTGGAACAACTCTACTAAATTTAGACGCTAACTACGTCGAAACAGCCCGCAACACAATTGATTATTTTGTAGATTTTGTAGACAATGTATGTATGGATGAAATGGTTAGAGAATCACAAAGAAATGGAATTGCACCACAATCAGATTCACTTAGAAAATTGTCAGGCATTAAGTTCAAAA…
MK250428.1|Bovine rotavirus A isolate RVA_Yak-tc_CHN_HY-1_2018_G6P[11] VP6 gene, complete cds|Rotavirus A|1356|6|VP6	GGCTTTTAAACGAAGTCTTCAACATGGATGTCCTATACTCCTTGTCAAAAACTCTTAAAGATGCTAGAGACAAAATTGTCGAAGGCACGTTATACTCCAATGTGAGTGATCTAATTCAACAATTTAATCAAATGCTAATTACTATGAATGGAAATGAGTTCCAAACTGGAGGAATTGGTAATCTGCCAATTAGGAATTGGAATTTTGATTTTGGATTACTTGGAACAACTCTACTGAATTTAGACGCTAACTATGTCGAAACGGCTCGTAATACAATTGATTATTTTGTAGATTTTGTAGATAATGTATGTATGGACGAAATGGTCAGGGAATCACAGAGAAATGGAATTGCACCACAATCAGATTCACTTAGAAAGTTGTCAGGTATTAAATTTAAGG…
MG926729.1|Rotavirus A strain RVA_Human-wt_MOZ_0308_2012_G2P[4] segment 6 VP6 gene, complete cds|Rotavirus A|1356|6|VP6	GGCTTTTAAACGAAGTCTTCAACATGGATGTCCTGTACTCCTTGTCAAAAACTCTTAAAGATGCTAGAGACAAGATTGTCGAAGGCACATTATACTCTAATGTGAGTGATCTAATTCAACAATTCAACCAAATGATAATTACTATGAATGGAAATGAGTTCCAAACTGGAGGAATTGGTAATCTACCAATTAGAAATTGGAATTTTGATTTTGGATTACTTGGAACAACTCTACTAAATTTAGACGCTAATTACGTCGAAACAGCCCGCAATACAATTGATTATTTTGTAGATTTTGTAGATAACGTATGTATGGATGAAATGGTTAGAGAATCACAAAGAAATGGAATTGCACCACAATCAGATTCGCTTAGAAAATTGTCAGGTATTAAGTTCAAAA…
MG926751.1|Rotavirus A strain RVA_Human-wt_MOZ_0440_2013_G2P[4] segment 6 VP6 gene, complete cds|Rotavirus A|1356|6|VP6	GGCTTTAAAACGAAGTCTTCAACATGGATGTCCTGTACTCCTTGTCAAAAACTCTTAAAGATGCTAGAGACAAAATTGTCGAAGGTACATTATACTCTAATGTGAGTGATCTAATTCAACAATTTAACCAAATGATAATTACTATGAATGGAAATGAGTTCCAAACTGGAGGAATTGGTAATCTACCAATTAGAAATTGGAATTTTGATTTTGGATTACTTGGAACAACTCTACTAAATTTAGACGCTAACTACGTCGAAACAGCCCGCAACACAATTGATTATTTTGTAGATTTTGTAGACAACGTATGTATGGATGAAATGGTCAGAGAATCACAAAGAAATGGAATTGCACCACAATCAGATTCACTTAGAAAATTGTCAGGTATTAAGTTCAAAA…
MG926770.1|Rotavirus A strain RVA_Human-wt_MOZ_0060b_2012_G12P[8]P[14] segment 6 VP6 gene, complete cds|Rotavirus A|1356|6|VP6	GGCTTTTAAACGAAGTCTTCAACATGGATGTCCTGTACTCCTTGTCAAAAACTCTTAAAGATGCTAGAGACAAAATTGTCGAAGGCACACTGTACTCAAATGTGAGTGATCTAATTCAGCAATTTAACCAAATGATAATTACTATGAATGGAAATGAGTTCCAAACTGGAGGAATTGGTAATCTACCGATTAGAAATTGGAATTTTGATTTTGGACTGCTTGGAACAACTCTGCTAAATTTAGACGCTAACTATGTCGAAACAGCCCGTAACACAATTGATTACTTTGTAGATTTTGTGGATAATGTGTGTATGGATGAAATGGTTAGAGAATCACAAAGAAATGGAATTGCACCACAATCAGACTCACTTAGAAAGTTGTCAGGTATTAAATTTAAAA…
MK751436.1|Rabbit rotavirus strain rab1404 segment 6, complete sequence|Rotavirus A|1355|6|VP6	GGCTTTTAAACGAAGTCTTCAATATGGATGTCCTGTATTCATTATCGAAAACTCTTAAAGATGCCAGAGACAAAATTGTCGAAGGCACGTTATACTCCAACGTGAGTGATCTAATTCAGCAATTTAATCAAATGATAATTACTATGAATGGAAATGAGTTCCAAACTGGAGGAATTGGTAATTTACCAGTTAGAAATTGGAATTTTGATTTTGGACTACTTGGGACGACTCTATTAAATTTAGACGCTAACTATGTTGAAACGGCACGTAATACAATTGATTATTTTGTAGATTTTGTAGATAATGTATGCATAGACGAAATGGTTAGAGAATCACAAAGAAATGGGATTGCACCACAATCAGATTCACTTAGAAAACTGTCAGGCATCAAGTTTAAAA…
LC469467.1|Human rotavirus A RVA_Human-wt_IDN_STM004_2015_G3P[8] gene for VP6 protein, complete cds|Rotavirus A|1356|6|VP6	GGCTTTTAAACGAAGTCTTCAACATGGATGTCCTGTACTCATTGTCAAAGACTCTTAAAGATGCTAGAGATAAAATTGTCGAAGGTACATTATACTCTAATGTGAGTGATCTAATTCAACAATTTAATCAAATGCTAATTACTATGAATGGAAATGAGTTCCAAACTGGAGGAATTGGTAATCTACCAATTAGAAATTGGAATTTTGATTTTGGATTACTTGGAACAACTCTACTAAATTTAGACGCTAACTACGTCGAAACAGCCCGCAACACAATTGATTATTTTGTAGATTTTGTAGACAACGTATGTATGGATGAAATGGTTAGAGAATCACAAAGAAATGGAATTGCACCACAATCAGATTCACTTAGAAAATTATCAGGTATTAAGTTCAAAA…
LC469472.1|Human rotavirus A RVA_Human-wt_IDN_STM102_2016_G3P[8] gene for VP6 protein, complete cds|Rotavirus A|1356|6|VP6	GGCTTTTAAACGAAGTCTTCAACATGGATGTCCTGTACTCATTGTCAAAAACTCTTAAAGATGCTAGAGACAAAATTGTCGAAGGTACATTATACTCTAATGTGAGTGATCTAATTCAACAATTTAATCAAATGCTAATTACTATGAATGGAAATGAGTTCCAAACTGGAGGAATTGGTAATCTACCAATTAGAAATTGGAATTTTGATTTTGGATTACTTGGAACAACTCTACTAAATTTAGACGCTAACTACGTCGAAACAGCCCGCAACACAATTGATTATTTTGTAGATTTTGTAGACAACGTATGTATGGATGAAATGGTTAGAGAATCACAAAGAAATGGAATTGCACCACAATCAGATTCACTTAGAAAATTATCAGGTATTAAGTTCAAAA…
LC469483.1|Human rotavirus A RVA_Human-wt_IDN_D5_2013_G1P[8] gene for VP6 protein, complete cds|Rotavirus A|1356|6|VP6	GGCTTTTAAACGAAGTCTTCAACATGGATGTCCTGTACTCCTTGTCAAAAACTCTTAAAGATGCTAGAGACAAAATTGTCGAAGGCACATTATACTCCAACGTGAGTGATCTAATCCAACAATTTAATCAAATGATAATCACTATGAATGGAAATGAGTTCCAAACTGGAGGAATTGGTAATCTACCGATTAGGAATTGGAATTTTGATTTTGGACTACTTGGAACAACTCTACTAAATTTAGACGCTAATTACGTCGAAACAGCCCGCAATACAATTGATTATTTTGTGGATTTTGTAGATAATGTATGCATGGATGAAATGGTTAGAGAGTCACAAAGAAATGGGATTGCACCACAATCGGATTCACTTAGAAAGTTGTCAGGTATTAAATTTAAGA…
LC172658.1|Human rotavirus A VP6 gene for inner capsid protein VP6, complete cds, segment: 6, strain: RVA_Human_JPN_NT055_2013_G1P[8]|Rotavirus A|1356|6|VP6	GGCTTTAAAACGAAGTCTTCAACATGGATGTCCTGTACTCATTGTCAAAAACTCTTAAAGATGCTAGAGACAAAATTGTCGAAGGTACATTATACTCTAATGTGAGTGATCTAATTCAACAATTTAATCAAATGCTAATTACTATGAATGGAAATGAGTTCCAAACTGGAGGAATTGGTAATCTACCAATTAGAAATTGGAATTTTGATTTTGGATTACTTGGAACAACTCTACTAAATTTAGACGCTAACTACGTCGAAACAGCCCGCAACACAATTGATTATTTTGTAGATTTTGTAGACAACGTATGTATGGATGAAATGGTTAGAGAATCACAAAGAAATGGAATTGCACCACAATCAGATTCACTTAGAAAATTATCAGGTATTAAGTTCAAAA…
LC172676.1|Human rotavirus A VP6 gene for inner capsid protein VP6, complete cds, segment: 6, strain: RVA_Human_JPN_KN081_2013_G1P[8]|Rotavirus A|1356|6|VP6	GGCTTTAAAACGAAGTCTTCAACATGGATGTCCTGTACTCATTGTCAAAAACTCTTAAAGATGCTAGAGACAAAATTGTCGAAGGTACATTATACTCTAATGTGAGTGATCTAATTCAACAATTCAATCAAATGCTAATTACTATGAATGGAAATGAGTTCCAAACTGGAGGAATTGGTAATCTACCAATTAGAAATTGGAATTTTGATTTTGGATTACTTGGAACAACTCTACTAAATTTAGACGCTAACTACGTCGAAACAGCCCGCAACACAATTGATTATTTTGTAGATTTTGTAGACAACGTATGTATGGATGAAATGGTTAGAGAATCACAAAGAAATGGAATTGCACCACAATCAGATTCACTTAGAAAATTATCAGGTATTAAGTTCAAAA…
LC172682.1|Human rotavirus A VP6 gene for inner capsid protein VP6, complete cds, segment: 6, strain: RVA_Human_JPN_KN093_2013_G1P[8]|Rotavirus A|1356|6|VP6	GGCTTTAAAACGAAGTCTTCAACATGGATGTCCTGTACTCATTGTCAAAAACTCTTAAAGATGCTAGAGACAAAATTGTCGAAGGTACATTATACTCTAATGTGAGTGATCTAATTCAACAATTTAATCAAATGCTAATTACTATGAATGGAAATGAGTTCCAAACTGGAGGAATTGGTAATCTACCAATTAGAAATTGGAATTTTGATTTTGGATTACTTGGAACAACTCTACTAAATTTAGACGCTAACTACGTCGAAACAGCCCGCAACACAATTGATTATTTTGTAGATTTTGTAGACAACGTATGTATGGATGAAATGGTTAGAGAATCACAAAGAAATGGAATTGCACCACAATCAGATTCACTTAGAAAATTATCAGGTATTAAGTTCAAAA…
LC172699.1|Human rotavirus A VP6 gene for inner capsid protein VP6, complete cds, segment: 6, strain: RVA_Human_JPN_KN113_2013_G1P[8]|Rotavirus A|1356|6|VP6	GGCTTTAAAACGAAGTCTTCAACATGGATGTCCTGTACTCATTGTCAAAAACTCTTAAAGATGCTAGAGACAAAATTGTCGAAGGTACATTATACTCTAATGTGAGTGATCTAATTCAACAATTTAATCAAATGCTAATTACTATGAATGGAAATGAGTTCCAAACTGGAGGAATGGGTAATCTACCAATTAGAAATTGGAATTTTGATTTTGGATTACTTGGAACAACTCTACTAAATTTAGACGCTAACTACGTCGAAACAGCCCGCAACACAATTGATTATTTTGTAGATTTTGTAGACAACGTATGTATGGATGAAATGGTTAGAGAATCACAAAGAAATGGAATTGCACCACAATCAGATTCACTTAGAAAATTATCAGGTATTAAGTTCAAAA…
LC172709.1|Human rotavirus A VP6 gene for inner capsid protein VP6, complete cds, segment: 6, strain: RVA_Human_JPN_KN123_2013_G1P[8]|Rotavirus A|1356|6|VP6	GGCTTTAAAACGAAGTCTTCAACATGGATGTCCTGTACTCATTGTCAAAAACTCTTAAAGATGCTAGAGACAAAATTGTCGAAGGTACATTATACTCTAATGTGAGTGATCTAATTCAACAATTTAATCAAATGCTAATTACTATGAATGGAAATGAGTTCCAAACTGGAGGAATTGGTAATCTACCAATTAGAAATTGGAATTTTGATTTTGGATTACTTGGAACAACTCTACTAAATTTAGACGCTAACTACGTCGAAACAGCCCGCAACACAATTGATTATTTTGTAGATTTTGTAGACAACGTATGTATGGATGAAATGGTTAGAGAATCACAAAGAAATGGAATTGCACCACAATCAGATTCACTTAGAAAATTATCAGGTATTAAGTTCAAAA…
LC172718.1|Human rotavirus A VP6 gene for inner capsid protein VP6, complete cds, segment: 6, strain: RVA_Human_JPN_KN137_2013_G1P[8]|Rotavirus A|1355|6|VP6	GGCTTTAAAACGAAGTCTTCAACATGGATGTCCTGTACTCATTGTCAAAAACTCTTAAAGATGCTAGAGACAAAATTGTCGAAGGTACATTATACTCTAATGTGAGTGATCTAATTCAACAATTTAATCAAATGCTAATTACTATGAATGGAAATGAGTTCCAAACTGGAGGAATTGGTAATCTACCAATTAGAAATTGGAATTTTGATTTTGGATTACTTGGAACAACTCTACTAAATTTAGACGCTAACTACGTCGAAACAGCCCGCAACACAATTGATCATTTTGTAGATTTTGTAGACAACGTATGTATGGATGAAATGGTTAGAGAATCACAAAGAAATGGAATTGCACCACAATCAGATTCACTTAGAAAATTATCAGGTATTAAGTTCAAAA…
LC172729.1|Human rotavirus A VP6 gene for inner capsid protein VP6, complete cds, segment: 6, strain: RVA_Human_JPN_KN149_2013_G1P[8]|Rotavirus A|1356|6|VP6	GGCTTTAAAACGAAGTCTTCAACATGGATGTCCTGTACTCATTGTCAAAAACTCTTAAAGATGCTAGAGACAAAATTGTCGAAGGTACATTATACTCTAATGTGAGTGATCTAATTCAACAATTTAATCAAATGCTAATTACTATGAATGGAAATGAGTTCCAAACTGGAGGAATTGGTAATCTACCAATTAGAAATTGGAATTTTGATTTTGGATTACTTGGAACAACTCTACTAAATTTAGACGCTAACTACGTCGAAACAGCCCGCAACACAATTGATTATTTTGTAGATTTTGTAGACAACGTATGTATGGATGAAATGGTTAGAGAATCACAAAGAAATGGAATTGCACCACAATCAGATTCACTTAGAAAATTATCAGGTATTAAGTTCAAAA…
LC172732.1|Human rotavirus A VP6 gene for inner capsid protein VP6, complete cds, segment: 6, strain: RVA_Human_JPN_KN152_2013_G1P[8]|Rotavirus A|1356|6|VP6	GGCTTTAAAACGAAGTCTTCAACATGGATGTCCTGTACTCATTGTCAAAAACTCTTAAAGATGCTAGAGACAAGATTGTCGAAGGCACATTATACTCTAATGTGAGTGATCTAATTCAACAATTTAACCAAATGATAATTACTATGAATGGAAATGAGTTCCAAACTGGAGGAATTGGTAATCTACCAATTAGAAATTGGAATTTTGATTTTGGATTACTTGGAACAACTCTACTAAATTTAGACGCTAATTACGTCGAAACAGCCCGCAACACAATTGATTATTTTGTAGATTTTGTAGATAACGTATGTATGGATGAAATGGTTAGAGAATCACAAAGAAATGGAATTGCACCACAATCAGATTCGCTTAGAAAATTGTCAGGCATTAAGTTCAAAA…
LC172746.1|Human rotavirus A VP6 gene for inner capsid protein VP6, complete cds, segment: 6, strain: RVA_Human_JPN_OT015_2013_G2P[4]|Rotavirus A|1356|6|VP6	GGCTTTAAAACGAAGTCTTCAACATGGATGTCCTGTACTCCTTGTCAAAAACTCTTAAAGATGCTAGAGACAAGATTGTCGAAGGCACATTATACTCTAATGTGAGTGATCTAATTCAACAATTTAACCAAATGATAATTACTATGAATGGAAATGAGTTCCAAACTGGAGGAATTGGTAATCTACCAATTAGAAATTGGAATTTTGATTTTGGATTACTTGGAACAACTTTACTAAATTTAGACGCTAATTACGTCGAAACAGCCCGCAACACAATTGATTATTTTGTAGATTTTGTAGATAACGTATGTATGGATGAAATGGTTAGAGAATCACAAAGAAATGGAATTGCGCCACAATCAGATTCGCTTAGAAAATTGTCAGGCATTAAGTTCAAAA…
LC172760.1|Human rotavirus A VP6 gene for inner capsid protein VP6, complete cds, segment: 6, strain: RVA_Human_JPN_OT031_2013_G1P[8]|Rotavirus A|1356|6|VP6	GGCTTTAAAACGAAGTCTTCAACATGGATGTCCTGTACTCATTGTCAAAAACTCTTAAAGATGCTAGAGACAAAATTGTCGAAGGTACATTATACTCTAATGTGAGTGATCTAATTCAACAATTTAATCAAATGCTAATTACTATGAATGGAAATGAGTTCCAAACTGGAGGAATTGGTAATCTACCAATTAGAAATTGGAATTTTGATTTTGGATTACTTGGAACAACTCTACTAAATTTAGACGCTAACTACGTCGAAACAGCCCGCAACACAATTGATTATTTTGTAGATTTTGTAGACAACGTATGTATGGATGAAATGGTTAGAGAATCACAAAGAAATGGAATTGCACCACAATCAGATTCACTTAGAAAATTATCAGGTATTAAGTTCAAAA…
LC172771.1|Human rotavirus A VP6 gene for inner capsid protein VP6, complete cds, segment: 6, strain: RVA_Human_JPN_SP009_2013_G1P[8]|Rotavirus A|1356|6|VP6	GGCTTTAAAACGAAGTCTTCAACATGGATGTCCTGTACTCATTGTCAAAAACTCTTAAAGATGCTAGAGACAAAATTGTCGAAGGTACATTATACTCTAATGTGAGTGATCTAATTCAACAATTTAATCAAATGCTAATTACTATGAATGGAAATGAGTTCCAAACTGGAGGAATTGGTAATCTACCAATTAGAAATTGGAATTTTGATTTTGGATTACTTGGAACAACTCTACTAAATTTAGACGCTAACTACGTCGAAACAGCCCGCAACACAATTGATTATTTTGTAGATTTTGTAGACAACGTATGTATGGATGAAATGGTTAGAGAATCACAAAGAAATGGAATTGCACCACAATCAGATTCACTTAGAAAATTATCAGGTATTAAGTTCAAAA…
LC172777.1|Human rotavirus A VP6 gene for inner capsid protein VP6, complete cds, segment: 6, strain: RVA_Human_JPN_SP015_2013_G2P[4]|Rotavirus A|1356|6|VP6	GGCTTTAAAACGAAGTCTTCAACATGGATGTCCTGTATTCCTTGTCAAAAACTCTTAAAGATGCTAGAGACAAGATTGTCGAAGGCACATTATACTCTAATGTGAGTGATCTAATTCAACAATTTAACCAAATGATAATTACCATGAATGGAAATGAGTTCCAAACTGGAGGAATTGGTAATCTACCAATTAGAAATTGGAATTTTGATTTTGGATTACTTGGAACAACTCTACTAAATTTAGACGCTAATTACGTCGAAACAGCCCGCAACACAATTGATTATTTTGTAGATTTTGTAGATAACGTATGTATGGATGAAATGGTTAGAGAATCACAAAGAAATGGAATTGCACCACAATCAGATTCGCTTAGAAAATTGTCAGGCATTAAGTTTAAAA…
LC172785.1|Human rotavirus A VP6 gene for inner capsid protein VP6, complete cds, segment: 6, strain: RVA_Human_JPN_SP025_2013_G1P[8]|Rotavirus A|1356|6|VP6	GGCTTTAAAACGAAGTCTTCAACATGGATGTCCTGTACTCATTGTCAAAAACTCTTAAAGATGCTAGAGACAAAATTGTCGAAGGTACATTATACTCTAATGTGAGTGATCTAATTCAACAATTTAATCAAATGCTAATTACTATGAATGGAAATGAGTTCCAAACTGGAGGAATTGGTAATCTACCAATTAGAAATTGGAATTTTGATTTTGGATTACTTGGAACAACTCTACTAAATTTAGACGCTAACTACGTCGAAACAGCCCGCAACACAATTGATTATTTTGTAGATTTTGTAGACAACGTATGTATGGATGAAATGGTTAGAGAATCACAAAGAAATGGAATTGCACCACAATCAGATTCACTTAGAAAATTATCAGGTATTAAGTTCAAAA…
LC172788.1|Human rotavirus A VP6 gene for inner capsid protein VP6, complete cds, segment: 6, strain: RVA_Human_JPN_SP028_2013_G2P[4]|Rotavirus A|1356|6|VP6	GGCTTTAAAACGAAGTCTTCAACATGGATGTCCTGTATTCCTTGTCAAAAACTCTTAAAGATGCTAGAGACAAGATTGTCGAAGGCACATTATACTCTAATGTGAGTGATCTAATTCAACAATTTAACCAAATGATAATTACTATGAATGGAAATGAGTTCCAAACTGGAGGAATTGGTAATCTACCAATTAGAAATTGGAATTTTGATTTTGGACTACTTGGAACAACTCTACTAAATTTAGACGCTAATTACGTCGAAACAGCCCGCAACACAATTGATTATTTTGTAGATTTTGTAGATAACGTATGTATGGATGAAATGGTTAGAGAATCACAAAGAAATGGAATTGCACCACAATCAGATTCGCTTAGAAAATTGTCAGGTATTAAGTTCAAAA…
LC172819.1|Human rotavirus A VP6 gene for inner capsid protein VP6, complete cds, segment: 6, strain: RVA_Human_JPN_YR124_2013_G1P[8]|Rotavirus A|1356|6|VP6	GGCTTTAAAACGAAGTCTTCAACATGGATGTCCTGTACTCATTGTCAAAAACTCTTAAAGATGCTAGAGACAAAATTGTCGAAGGTACATTATACTCTAATGTGAGTGATCTAATTCAACAATTTAATCAAATGCTAATTACTATGAATGGAAATGAGTTCCAAACTGGAGGAATTGGTAATCTACTAATTAGAAATTGGAATTTTGATTTTGGATTACTTGGAACAACTCTACTAAATTTAGACGCTAACTACGTCGAAACAGCCCGCAACACAATTGATTATTTTGTAGATTTTGTAGACAACGTATGTATTGATGAAATGGTTAGAGAATCACAAAGAAATGGAATTGCACCACAATCAGATTCACTTAGAAAATTATCAGGTATTAAGTTCAAAA…
LC172823.1|Human rotavirus A VP6 gene for inner capsid protein VP6, complete cds, segment: 6, strain: RVA_Human_JPN_KN162_2014_G2P[4]|Rotavirus A|1356|6|VP6	GGCTTTAAAACGAAGTCTTCAACATGGATGTCCTGTATTCCTTGTCAAAAACTCTTAAAGATGCTAGAGACAAGATTGTCGAAGGCACATTATACTCTAATGTGAGTGATCTAATTCAACAATTTAACCAAATGATAATTACTATGAATGGAAATGAGTTCCAAACTGGAGGAATTGGTAATCTACCAATTAGAAATTGGAATTTTGATTTTGGACTACTTGGAACAACTCTACTAAATTTAGACGCTAATTACGTCGAAACAGCCCGCAACACAATTGATTATTTTGTAGATTTTGTAGATAACGTATGTATGGATGAAATGGTTAGAGAATCACAAAGAAATGGAATTGCACCACAATCAGATTCGCTTAGAAAATTGTCAGGCATTAAGTTCAAAA…
LC172830.1|Human rotavirus A VP6 gene for inner capsid protein VP6, complete cds, segment: 6, strain: RVA_Human_JPN_YM086_2014_G2P[4]|Rotavirus A|1356|6|VP6	GGCTTTAAAACGAAGTCTTCAACATGGATGTCCTGTATTCCTTGTCAAAAACTCTTAAAGATGCTAGAGACAAGATTGTCGAAGGCACATTATACTCTAATGTGAGTGATCTAATTCAACAATTTAACCAAATGATAATTACTATGAATGGAAATGAGTTCCAAACTGGAGGAATTGGTAATCTACCAATTAGAAATTGGAATTTTGATTTTGGATTACTTGGAACAACTCTACTAAATTTAGACGCTAATTACGTCGAAACAGCCCGCAACACAATTGATTATTTTGTAGATTTTGTAGATAACGTATGTATGGATGAAATGGTTAGAGAATCACAAAGAAATGGAATTGCACCACAATCAGATTCGCTTAGAAAATTGTCAGGCATTAAGTTCAAAA…
LC172831.1|Human rotavirus A VP6 gene for inner capsid protein VP6, complete cds, segment: 6, strain: RVA_Human_JPN_YM088_2014_G2P[4]|Rotavirus A|1356|6|VP6	GGCTTTAAAACGAAGTCTTCAACATGGATGTCCTGTATTCCTTGTCAAAAACTCTTAAAGATGCTAGAGACAAGATTGTCGAAGGCACATTATACTCTAATGTGAGTGATCTAATTCAACAATTTAACCAAATGATAATTACTATGAATGGAAATGAGTTCCAAACTGGAGGAATTGGTAATCTACCAATTAGAAATTGGAATTTTGATTTTGGATTACTTGGAACAACTCTACTAAATTTAGACGCTAATTACGTCGAAACAGCCCGCAACACAATTGATTATTTTGTAGATTTTGTAGATAACGTATGTATGGATGAAATGGTTAGAGAATCACAAAGAAATGGAATTGCACCACAATCAGATTCGCTTAGAAAATTGTCAGGCATTAAGTTCAAAA…
LC384334.1|Human rotavirus A RVA_Human-wt_JPN_HKD0825_2016_G1P[8] VP6 gene for structural protein VP6, complete cds|Rotavirus A|1356|6|VP6	GGCTTTTAAACGAAGTCTTCAACATGGATGTCCTGTACTCCTTGTCAAAAACTCTTAAAGATGCTAGAGACAAAATTGTCGAAGGCACATTATACTCCAATGTAAGTGATCTAATTCAACAATTTAATCAAATGATAATTACTATGAATGGAAATGAGTTCCAAACTGGAGGAATTGGTAATCTACCGATTAGAAATTGGAATTTTGATTTTGGATTACTTGGAACAACTCTATTAAATCTAGATGCTAACTACGTCGAAACGGCCCGCAACACAATTGATTATTTTGTAGATTTTGTAGACAATGTATGTATGGATGAAATGGTTAGAGAATCACAAAGAAATGGAATTGCACCACAATCAGATTCACTTAGAAAGTTATCAGGCATTAAATTTAAAA…
LC406801.1|Rotavirus A RVA_Human-wt_KEN_KDH1968_2014_G3P[6] VP6 gene for structural protein VP6, complete cds|Rotavirus A|1356|6|VP6	GGCTTTTAAACGAAGTCTTCAACATGGATGTCCTGTACTCATTGTCAAAAACTCTTAAAGATGCTAGAGACAAGATTGTCGAAGGCACATTATACTCTAATGTGAGTGATCTAATTCAACAATTTAACCAAATGATAATTACTATGAATGGAAATGAGTTCCAAACTGGAGGAATTGGTAATCTACCAATTAGAAATTGGAATTTTGATTTTGGATTACTTGGAACAACTCTACTAAATTTAGACGCTAATTACGTCGAAACAGCCCGCAACACAATTGATTATTTTGTAGATTTTGTAGATAACGTATGTATGGATGAAATGGTCAGAGAATCACAAAGAAATGGAATTGCACCACAATCAGATTCACTTAGAAAATTGTCAGGCATTAAATTCAAAA…
LC406823.1|Rotavirus A RVA_Human-wt_KEN_KDH1255_2012_G8P[4] VP6 gene for structural protein VP6, complete cds|Rotavirus A|1356|6|VP6	GGCTTTTAAACGAAGTCTTCATCATGGATGTCCTGTACTCCTTATCAAAAACTCTTAAAGATGCTAGAGACAAAATTGTCGAAGGCACATTATACTCTAACGTGAGTGATCTAATTCAACAATTTAACCAAATGATAATTACTATGAATGGAAATGAATTCCAAACTGGAGGAATTGGTAATCTACCAATCAGAAATTGGAATTTTGATTTTGGATTACTTGGAACAACTCTACTAAATTTAGACGCCAACTACGTCGAAACAGCTCGTAACACAATTGATTATTTTGTAGATTTTGTAGATAACGTATGTATGGATGAAATGGTTAGAGAATCACAAAGAAATGGAATTGCACCACAATCAGATTCACTTAGAAAATTGTCAGGTATTAAGTTCAAAA…
LC406834.1|Rotavirus A RVA_Human-wt_KEN_KDH1629_2013_G8P[4] VP6 gene for structural protein VP6, complete cds|Rotavirus A|1356|6|VP6	GGCTTTTAAACGAAGTCTTCACCATGGATGTCCTGTACTCCTTATCAAAAACTCTTAAAGATGCTAGAGACAAAATTGTCGAAGGCACATTATACTCTAACGTGAGTGATCTAATTCAACAATTTAACCAAATGATAATTACTATGAATGGAAATGAATTCCAAACTGGAGGAATTGGTAATCTACCAATCAGAAATTGGAATTTTGATTTTGGATTACTTGGAACAACTCTACTAAATTTAGACGCCAACTACGTCGAAACAGCTCGTAACACAATTGATTATTTTGTAGATTTTGTAGATAACGTATGTATGGATGAAATGGTTAGAGAATCACAAAGAAATGGAATTGCACCACAATCAGATTCACTTAGAAAATTGTCAGGTATTAAGTTCAAAA…
MH569768.1|Rotavirus A strain RVA_Human-wt_BRA_IAL-R530_2016_G3P[8] VP6 gene, complete cds|Rotavirus A|1356|6|VP6	GGCTTTAAAACGAAGTCTTCAACATGGATGTCCTGTACTCATTGTCAAAAACTCTTAAAGATGCTAGAGACAAAATTGTCGAAGGTACATTATACTCTAATGTGAGTGATCTAATTCAACAATTCAATCAAATGCTAATTACTATGAATGGAAATGAGTTCCAAACTGGAGGAATTGGTAATCTACCAATTAGAAATTGGAATTTTGATTTTGGATTACTTGGAACAACTCTACTAAATTTAGACGCTAACTACGTCGAAACAGCCCGCAACACAATTGATTATTTTGTAGATTTTGTAGACAACGTATGTATGGATGAAATGGTTAGAGAATCACAAAGAAATGGAATCGCACCGCAATCAGATTCACTTAGAAAATTATCAGGTATTAAGTTCAAAA…
MH569769.1|Rotavirus A strain RVA_Human-wt_BRA_IAL-R608_2015_G3P[8] VP6 gene, complete cds|Rotavirus A|1356|6|VP6	GGCTTTAAAACGAAGTCTTCAACATGGATGTCCTGTACTCATTGTCAAAAACTCTTAAAGATGCTAGAGACAAAATTGTCGAAGGTACATTATACTCTAATGTGAGTGATCTAATTCAACAATTTAATCAAATGCTAATTACTATGAATGGAAATGAGTTCCAAACTGGAGGAATTGGTAATCTACCAATTAGAAATTGGAATTTTGATTTTGGATTACTTGGAACAACTCTACTAAATTTAGACGCTAACTACGTCGAAACAGCCCGCAACACAATTGATTATTTTGTAGATTTTGTAGACAACGTATGTATGGATGAAATGGTTAGAGAATCACAAAGAAATGGAATCGCACCGCAATCAGATTCACTTAGAAAATTATCAGGTATTAAGTTCAAAA…
MH569771.1|Rotavirus A strain RVA_Human-wt_BRA_IAL-R751_2016_G3P[8] VP6 gene, complete cds|Rotavirus A|1356|6|VP6	GGCTTTAAAACGAAGTCTTCAACATGGATGTCCTGTACTCATTGTCAAAAACTCTTAAAGATGCTAGAGACAAAATTGTCGAAGGTACATTATACTCTAATGTGAGTGATCTAATTCAACAATTTAATCAAATGCTAATTACTATGAATGGAAATGAGTTCCAAACTGGAGGAATTGGTAATCTACCAATTAGAAATTGGAATTTTGATTTTGGATTACTTGGAACAACTCTACTAAATTTAGACGCTAACTACGTCGAAACAGCCCGCAACACAATTGATTATTTTGTAGATTTTGTAGACAACGTATGTATGGATGAAATGGTTAGAGAATCACAAAGAAATGGAATCGCACCGCAATCAGATTCACTTAGAAAATTATCAGGTATTAAGTTCAAAA…
MG214341.1|Rotavirus A isolate RVA_Human-tc_MAR_ma31_2011_G8P[14] VP6 gene, complete cds|Rotavirus A|1356|6|VP6	GGCTTTTAAACGAAGTCTTCAACATGGATGTCCTGTACTCCTTGTCAAAAACTCTTAAAGATGCTAGAGACAAAATTGTCGAAGGCACATTATACTCAAATGTGAGTGATCTAATTCAACAATTTAATCAAATGATAATTACTATGAATGGAAATGAGTTCCAAACTGGAGGGATTGGTAATCTACCGGTTAGAAACTGGAATTTTGATTTTGGATTACTTGGAACAACTCTGCTAAATTTAGACGCTAATTATGTCGAAACGGCCCGTAATACAATTGATTATTTTGTAGATTTTGTAGATAATGTATGCATGGATGAAATGGTTAGAGAATCACAAAGAAATGGAATTGCACCACAATCGGACTCACTTAGAAAGTTGTCAGGTATTAAATTTAAAA…
MH704728.1|Rotavirus A strain RVA_Human-wt_IDN_D006389b_2014_G3P[8] segment 6, complete sequence|Rotavirus A|1356|6|VP6	GGCTTTTAAACGAAGTCTTCAACATGGATGTCCTGTACTCATTGTCAAAAACTCTTAAAGATGCTAGAGACAAAATTGTCGAAGGTACATTATACTCTAATGTGAGTGATCTAATTCAACAATTTAATCAAATGCTAATTACTATGAATGGAAATGAGTTCCAAACTGGAGGAATTGGTAATCTACCAATTAGAAATTGGAATTTTGATTTTGGGTTACTTGGAACAACTCTACTAAATTTAGACGCTAACTACGTCGAAACAGCCCGCAACACAATTGATTATTTTGTAGATTTTGTAGACAACGTATGTATGGATGAAATGGTTAGAGAATCACAAAGAAATGGAATCGCACCGCAATCAGATTCACTTAGAAAATTATCAGGTATTAAGTTCAAAA…
MH704729.1|Rotavirus A strain RVA_Human-wt_IDN_D009617g_2015_G3P[8] segment 6, complete sequence|Rotavirus A|1356|6|VP6	GGCTTTTAAACGAAGTCTTCAACATGGATGTCCTGTACTCATTGTCAAAGACTCTTAAAGATGCTAGAGATAAAATTGTCGAAGGTACATTATACTCTAATGTGAGTGATCTAATTCAACAATTTAATCAAATGCTAATTACTATGAATGGAAATGAGTTCCAAACTGGAGGAATTGGTAATCTACCAATTAGAAATTGGAATTTTGATTTTGGATTACTTGGAACAACTCTACTAAATTTAGACGCTAACTACGTCGAAACAGCCCGCAACACAATTGATTATTTTGTAGATTTTGTAGACAACGTATGTATGGATGAAATGGTTAGAGAATCACAAAGAAATGGAATTGCACCACAATCAGATTCACTTAGAAAATTATCAGGTATTAAGTTCAAAA…
MF940658.1|Bovine rotavirus strain RVA_Bovine-tc_KOR_KJ19-2_2006_G6P[7] VP6 gene, complete cds|Rotavirus A|1356|6|VP6	GGCTTTTAAACGAAGTCTTCAACATGGATGTCCTGTACTCCTTGTCAAAAACTCTTAAAGATGCTAGAGACAAAATTGTCGAAGGCACATTATACTCCAATGTAAGTGATCTAATTCAACAATTTAATCAGATGATAATTACTATGAATGGAAACGAGTTCCAAACTGGAGGAATTGGTAATTTACCGATTAGAAATTGGAATTTTGATTTTGGATTACTTGGAACAACTCTACTAAATTTAGATGCCAACTATGTCGAAACGGCCCGCAATACAATTGATTATTTCGTAGATTTTGTAGATAATGTATGTATGGATGAAATGGTTAGAGAATCACAAAGAAATGGAATTGCACCACAATCAGATTCACTTAGAAAGTTGTCAGGCATTAAGTTTAAAA…
MF940661.1|Bovine rotavirus strain RVA_Bovine-tc_KOR_KJ19-2_2006_G6P[7] VP6 gene, complete cds|Rotavirus A|1356|6|VP6	GGCTTTTAAACGAAGTCTTCAACATGGATGTCCTGTACTCCTTGTCAAAAACTCTTAAAGATGCTAGAGACAAAATTGTCGAAGGCACATTATACTCCAATGTAAGTGATCTAATTCAACAATTTAATCAGATGATAATTACTATGAATGGAAACGAGTTCCAAACTGGAGGAATTGGTAATTTACCGATTAGAAATTGGAATTTTGATTTTGGATTACTTGGAACAACTCTACTAAATTTAGATGCCAACTATGTCGAAACGGCCCGCAATACAATTGATTATTTCGTAGATTTTGTAGATAATGTATGTATGGATGAATTGGTTAGAGAATCACAAAGAAATGGAATTGCACCACAATCAGATTCACTTAGAAAGTTGTCAGGCATTAAGTTTAAAA…
MH060082.1|Human rotavirus A isolate RVA_Human-wt_THA_CMH-S016-13_2013_G8P[8] VP6 gene, complete cds|Rotavirus A|1356|6|VP6	GGCTTTTAAACGAAGTCTTCAACATGGATGTCCTGTACTCATTGTCAAAAACTCTTAAAGATGCTAGAGACAAAATTGTCGAAGGCACATTATACTCTAATGTGAGTGATCTAATTCAACAATTTAATCAAATGATAATTACTATGAATGGAAATGAGTTCCAGACTGGAGGAATTGGTAATCTACCGATTAGAAATTGGAATTTTGATTTTGGACTGCTCGGGACAACTCTACTAAATTTGGACGCTAACTACGTCGAAACGGCCCGCAATACAATTGATTATTTTGTAGATTTCGTGGATAATGTATGTATGGATGAAATGGTTAGAGAGTCACAAAGAAACGGAATTGCACCGCAATCGGATTCGCTCAGAAAGTTGTCAGGTATTAAATTCAAGA…
MH060092.1|Human rotavirus A isolate RVA_Human-wt_THA_CMH-N120-13_2013_G8P[8] VP6 gene, complete cds|Rotavirus A|1356|6|VP6	GGCTTTTAAACGAAGTCTTCAACATGGATGTCCTGTACTCATTGTCAAAAACTCTTAAAGATGCTAGAGACAAAATTGTCGAAGGTACATTATACTCTAATGTGAGTGATCTAATTCAACAATTTAACCAAATGATAATTACTATGAATGGAAATGAGTTCCAAACTGGAGGAATTGGTAATCTACCAATTAGAAATTGGAATTTTGATTTTGGATTACTTGGAACAACTCTACTAAATTTAGACGCTAACTACGTCGAAACAGCCCGCAACACAATTGATTATTTTGTAGATTTTGTAGACAACGTATGTATGGATGAAATGGTTAGAGAATCACAAAGAAATGGAATTGCACCACAATCAGATTCACTTAGAAAATTGTCAGGCATTAAGTTTAAAA…
MH060102.1|Human rotavirus A isolate RVA_Human-wt_THA_CMH-N157-13_2013_G8P[8] VP6 gene, complete cds|Rotavirus A|1356|6|VP6	GGCTTTTAAACGAAGTCTTCAACATGGATGTCCTGTACTCATTGTCAAAAACTCTTAAAGATGCTAGAGACAAAATTGTCGAAGGCACATTATACTCTAATGTGAGTGATCTAATTCAACAATTTAATCAAATGATAATTACTATGAATGGAAATGAGTTCCAGACTGGAGGAATTGGTAATCTACCGATTAGAAATTGGAATTTTGATTTTGGACTGCTCGGGACAACTCTACTAAATTTGGACGCTAACTACGTCGAAACGGCCCGCAATACAATTGATTATTTTGTAGATTTCGTGGATAATGTATGTATGGATGAAATGGTTAGAGAGTCACAAAGAAACGGAATTGCACCGCAATCAGATTCACTTAGAAAATTGTCAGGCATTAAGTTTAAAA…
MH060112.1|Human rotavirus A isolate RVA_Human-wt_THA_CMH-N165-13_2013_G8P[8] VP6 gene, complete cds|Rotavirus A|1356|6|VP6	GGCTTTTAAACGAAGTCTTCAACATGGATGTCCTGTACTCATTGTCAAAAACTCTTAAAGATGCTAGAGACAAAATTGTCGAAGGCACATTATACTCTAATGTGAGTGATCTAATTCAACAATTTAATCAAATGATAATTACTATGAATGGAAATGAGTTCCAGACTGGAGGAATTGGTAATCTACCGATTAGAAATTGGAATTTTGATTTTGGACTGCTCGGGACAACTCTACTAAATTTGGACGCTAACTACGTCGAAACGGCCCGCAATACAATTGATTATTTTGTAGATTTCGTGGATAATGTATGTATGGATGAAATGGTTAGAGAGTCACAAAGAAACGGAATTGCACCGCAATCGGATTCGCTCAGAAAGTTGTCAGGCATTAAGTTTAAAA…
MH060122.1|Human rotavirus A isolate RVA_Human-wt_THA_CMH-N168-13_2013_G8P[8] VP6 gene, complete cds|Rotavirus A|1356|6|VP6	GGCTTTTAAACGAAGTCTTCAACATGGATGTCCTGTACTCATTGTCAAAAACTCTTAAAGATGCTAGAGACAAAATTGTCGAAGGTACATTATACTCTAATGTGAGTGATCTAATTCAACAATTTAACCAAATGATAATTACTATGAATGGAAATGAGTTCCAAACTGGAGGAATTGGTAATCTACCAATTAGAAATTGGAATTTTGATTTTGGATTACTTGGAACAACTCTACTAAATTTAGACGCTAACTACGTCGAAACAGCCCGCAACACAATTGATTATTTTGTAGATTTTGTAGACAACGTATGTATGGATGAAATGGTTAGAGAATCACAAAGAAATGGAATTGCACCACAATCAGATTCACTTAGAAAATTGTCAGGCATTAAGTTTAAAA…
LC260232.1|Human rotavirus A VP6 gene for VP6 protein, complete cds, strain: RVA_Human-wt_IDN_SOEP018_2015_G3P[8]|Rotavirus A|1356|6|VP6	GGCTTTAAAACGAAGTCTTCAACATGGATGTCCTGTACTCATTGTCAAAAACTCTTAAAGATGCTAGAGACAAAATTGTCGAAGGTACATTATACTCTAATGTGAGTGATCTAATTCAACAATTTAATCAAATGCTAATTACTATGAATGGAAATGAGTTCCAAACTGGAGGAATTGGTAATCTACCAATTAGAAATTGGAATTTTGATTTTGGATTACTTGGAACAACTCTACTAAATTTAGACGCTAACTACGTCGAAACAGCCCGCAACACAATTGATTATTTTGTAGATTTTGTAGACAACGTATGTATGGATGAAATGGTTAGAGAATCACAAAGAAATGGAATTGCACCACAATCAGATTCACTTAGAAAATTATCAGGTATTAAGTTCAAAA…
LC260241.1|Human rotavirus A VP6 gene for VP6 protein, complete cds, strain: RVA_Human-wt_IDN_SOEP156_2016_G3P[6]|Rotavirus A|1356|6|VP6	GGCTTTAAAACGAAGTCTTCAACATGGATGTCCTGTACTCCTTGTCAAAAACTCTTAAAGATGCTAGAGACAAGATTATCGAAGGCACATTATACTCTAATGTGAGTGATCTAATTCAACAATTTAACCAAATGATAATTACTATGAATGGAAATGAGTTCCAAACTGGAGGAATTGGTAATCTACCAATTAGAAATTGGAATTTTGATTTTGGATTGCTTGGAACAACTCTACTAAATTTAGACGCTAATTACGTCGAAACAGCCCGCAACACAATTGATTATTTTGTAGATTTTGTAGATAACGTATGTATGGATGAAATGGTCAGAGAATCACAAAGAAATGGAATTGCACCACAATCAGATTCACTTAGAAAATTGTCAGGCATTAAATTCAAAA…
MG181319.1|Rotavirus A strain RVA_Human-wt_MWI_BID1JK_2013_G2P[4] structural protein 6 (VP6) gene, complete cds|Rotavirus A|1356|6|VP6	GGCTTTAAAACGAAGTCTTCAACATGGATGTCCTGTACTCCTTGTCAAAAACTCTTAAAGATGCTAGAGACAAAATTGTCGAAGGTACATTATACTCTAATGTGAGTGATCTAATTCAACAATTTAACCAAATGATAATTACTATGAATGGAAATGAGTTCCAAACTGGAGGAATTGGCAATCTACCAATTAGAAATTGGAATTTTGATTTTGGATTACTTGGAACAACTCTACTAAATTTAGACGCTAACTACGTCGAAACAGCCCGCAACACAATTGATTATTTTGTAGATTTTGTAGACAACGTATGTATGGATGAAATGGTTAGAGAATCACAAAGAAATGGAATTGCACCACAATCAGATTCACTTAGAAAATTGTCAGGCATTAAGTTCAAAA…
MG181583.1|Rotavirus A strain RVA_Human-wt_MWI_BID1KY_2013_G1P[8] structural protein 6 (VP6) gene, complete cds|Rotavirus A|1356|6|VP6	GGCTTTAAAACGAAGTCTTCAACATGGATGTCCTGTACTCCTTGTCAAAAACTCTTAAAGATGCTAGAGACAAAATTGTCGAAGGTACATTATACTCTAATGTGAGTGATCTAATTCAACAATTTAACCAAATGATAATTACTATGAATGGAAATGAGTTCCAAACTGGAGGAATTGGCAATCTACCAATTAGAAATTGGAATTTTGATTTTGGATTACTTGGAACAACTCTACTAAATTTAGACGCTAACTACGTCGAAACAGCCCGCAACACAATTGATTATTTTGTAGATTTTGTAGACAACGTATGTATGGATGAAATGGTTAGAGAATCACAAAGAAATGGAATTGCACCACAATCAGATTCACTTAGAAAATTGTCAGGCATTAAGTTCAAAA…
MG181594.1|Rotavirus A strain RVA_Human-wt_MWI_BID1LN_2013_G1P[8] structural protein 6 (VP6) gene, complete cds|Rotavirus A|1356|6|VP6	GGCTTTAAAACGAAGTCTTCAACATGGATGTCCTGTACTCCTTGTCAAAAACTCTTAAAGATGCTAGAGACAAAATTGTCGAAGGTACATTATACTCTAATGTGAGTGATCTAATTCAACAATTTAACCAAATGATAATTACTATGAATGGAAATGAGTTCCAAACTGGAGGAATTGGCAATCTACCAATTAGAAATTGGAATTTTGATTTTGGATTACTTGGAACAACTCTACTAAATTTAGACGCTAACTACGTCGAAACAGCCCGCAACACAATTGATTATTTTGTAGATTTTGTAGACAACGTATGTATGGATGAAATGGTTAGAGAATCACAAAGAAATGGAATTGCACCACAATCAGATTCACTTAGAAAATTGTCAGGCATTAAGTTCAAAA…
MG181627.1|Rotavirus A strain RVA_Human-wt_MWI_BID225_2013_G1P[8] structural protein 6 (VP6) gene, complete cds|Rotavirus A|1356|6|VP6	GGCTTTAAAACGAAGTCTTCAACATGGATGTCCTGTACTCCTTGTCAAAAACTCTTAAAGATGCTAGAGACAAAATTGTCGAAGGTACATTATACTCTAATGTGAGTGATCTAATTCAACAATTTAACCAAATGATAATTACTATGAATGGAAATGAGTTCCAAACTGGAGGAATTGGCAATCTACCAATTAGAAATTGGAATTTTGATTTTGGATTACTTGGAACAACTCTACTAAATTTAGACGCTAACTACGTCGAAACAGCCCGCAACACAATTGATTATTTTGTAGATTTTGTAGACAACGTATGTATGGATGAAATGGTTAGAGAATCACAAAGAAATGGAATTGCACCACAATCAGATTCACTTAGAAAATTGTCAGGCATTAAGTTCAAAA…
MG181638.1|Rotavirus A strain RVA_Human-wt_MWI_BID2AW_2013_G1P[8] structural protein 6 (VP6) gene, complete cds|Rotavirus A|1356|6|VP6	GGCTTTAAAACGAAGTCTTCAACATGGATGTCCTGTACTCCTTGTCAAAAACTCTTAAAGATGCTAGAGACAAAATTGTCGAAGGTACATTATACTCTAATGTGAGTGATCTAATTCAACAATTTAACCAAATGATAATTACTATGAATGGAAATGAGTTCCAAACTGGAGGAATTGGCAATCTACCAATTAGAAATTGGAATTTTGATTTTGGATTACTTGGAACAACTCTACTAAATTTAGACGCTAACTACGTCGAAACAGCCCGCAACACAATTGATTATTTTGTAGATTTTGTAGACAACGTATGTATGGATGAAATGGTTAGAGAATCACAAAGAAATGGAATTGCACCACAATCAGATTCACTTAGAAAATTGTCAGGCATTAAGTTCAAAA…
MG181649.1|Rotavirus A strain RVA_Human-wt_MWI_BID2BB_2013_G1P[8] structural protein 6 (VP6) gene, complete cds|Rotavirus A|1356|6|VP6	GGCTTTAAAACGAAGTCTTCAACATGGATGTCCTGTACTCCTTGTCAAAAACTCTTAAAGATGCTAGAGACAAAATTGTCGAAGGTACATTATACTCTAATGTGAGTGATCTAATTCAACAATTTAACCAAATGATAATTACTATGAATGGAAATGAGTTCCAAACTGGAGGAATTGGCAATCTACCAATTAGAAATTGGAATTTTGATTTTGGATTACTTGGAACAACTCTACTAAATTTAGACGCTAACTACGTCGAAACAGCCCGCAACACAATTGATTATTTTGTAGATTTTGTAGACAACGTATGTATGGATGAAATGGTTAGAGAATCACAAAGAAATGGAATTGCACCACAATCAGATTCACTTAGAAAATTGTCAGGCATTAAGTTCAAAA…
MG181660.1|Rotavirus A strain RVA_Human-wt_MWI_BID2BS_2013_G1P[8] structural protein 6 (VP6) gene, complete cds|Rotavirus A|1356|6|VP6	GGCTTTTAAACGAAGTCTTCAACATGGATGTCCTGTACTCCTTGTCAAAAACTCTTAAAGATGCTAGAGACAAAATTGTCGAAGGTACATTATACTCTAATGTGAGTGATCTAATTCAACAATTTAACCAAATGATAATTACTATGAATGGAAATGAGTTCCAAACTGGAGGAATTGGCAATCTACCAATTAGAAATTGGAATTTTGATTTTGGATTACTTGGAACAACTCTACTAAATTTAGACGCTAACTACGTCGAAACAGCCCGCAACACAATTGATTATTTTGTAGATTTTGTAGACAACGTATGTATGGATGAAATGGTTAGAGAATCACAAAGAAATGGAATTGCACCACAATCAGATTCACTTAGAAAATTGTCAGGCATTAAGTTCAAAA…
MG181671.1|Rotavirus A strain RVA_Human-wt_MWI_BID2DE_2013_G1P[8] structural protein 6 (VP6) gene, complete cds|Rotavirus A|1356|6|VP6	GGCTTTAAAACGAAGTCTTCAACATGGATGTCCTGTACTCCTTGTCAAAAACTCTTAAAGATGCTAGAGACAAAATTGTTGAAGGTACATTATACTCTAATGTGAGTGATCTAATTCAACAATTTAACCAAATGATAATTACTATGAATGGAAATGAGTTCCAAACTGGAGGAATTGGCAATCTACCAATTAGAAATTGGAATTTTGATTTTGGATTACTTGGAACAACTCTACTAAATTTAGACGCTAACTACGTCGAAACAGCCCGCAACACAATTGATTATTTTGTAGATTTTGTAGACAACGTATGTATGGATGAAATGGTTAGAGAATCACAAAGAAATGGAATTGCACCACAATCAGATTCACTTAGAAAATTGTCAGGCATTAAGTTCAAAA…
MG181682.1|Rotavirus A strain RVA_Human-wt_MWI_BID2FT_2013_G1P[8] structural protein 6 (VP6) gene, complete cds|Rotavirus A|1356|6|VP6	GGCTTTAAAACGAAGTCTTCAACATGGATGTCCTGTACTCCTTGTCAAAAACTCTTAAAGATGCTAGAGACAAAATTGTCGAAGGTACATTATACTCTAATGTGAGTGATCTAATTCAACAATTTAACCAAATGATAATTACTATGAATGGAAATGAGTTCCAAACTGGAGGAATTGGCAATCTACCAATTAGAAATTGGAATTTTGATTTTGGATTACTTGGAACAACTCTACTAAATTTAGACGCTAACTACGTCGAAACAGCCCGCAACACAATTGATTATTTTGTAGATTTTGTAGACAACGTATGTATGGATGAAATGGTTAGAGAATCACAAAGAAATGGAATTGCACCACAATCAGATTCACTTAGAAAATTGTCAGGCATTAAGTTCAAGA…
MG181759.1|Rotavirus A strain RVA_Human-wt_MWI_BID2QJ_2014_G1P[8] structural protein 6 (VP6) gene, complete cds|Rotavirus A|1356|6|VP6	GGCTTTAAAACGAAGTCTTCAACATGGATGTCCTGTACTCCTTGTCAAAAACTCTTAAAGATGCTAGAGACAAAATTGTCGAAGGTACATTATACTCTAATGTGAGTGATCTAATTCAACAATTTAACCAAATGATAATTACTATGAATGGAAATGAGTTCCAAACTGGAGGAATTGGCAATCTACCAATTAGAAATTGGAATTTTGATTTTGGATTACTTGGAACAACTCTACTAAATTTAGACGCTAATTACGTCGAAACAGCCCGTAACACAATTGATTATTTTGTAGATTTTGTAGACAACGTATGTATGGATGAAATGGTTAGAGAATCACAAAGAAATGGAATTGCACCACAATCGGATTCACTTAGAAAATTGTCAGGCATTAAGTTCAAAA…
MG181770.1|Rotavirus A strain RVA_Human-wt_MWI_BID11S_2012_G2P[4] structural protein 6 (VP6) gene, complete cds|Rotavirus A|1356|6|VP6	GGCTTTAAAACGAAGTCTTCAACATGGATGTCCTGTACTCCTTGTCAAAAACTCTTAAAGATGCTAGAGACAAGATTGTCGAAGGCACATTATACTCTAATGTAAGTGATCTAATTCAACAATTTAACCAAATGATAATTACTATGAATGGAAATGAGTTCCAAACTGGAGGAATTGGTAATCTACCAATTAGAAATTGGAATTTTGATTTTGGATTGCTTGGAACAACTCTACTAAATTTAGACGCTAATTACGTCGAAACAGCCCGCAACACAATTGATTATTTTGTAGATTTTGTAGATAACGTATGTATGGATGAAATGGTTAGAGAATCACAAAGAAATGGAATTGCACCACAATCAGATTCACTTAGAAAATTGTCAGGCATTAAGTTCAAAA…
MG181781.1|Rotavirus A strain RVA_Human-wt_MWI_BID124_2012_G2P[4] structural protein 6 (VP6) gene, complete cds|Rotavirus A|1356|6|VP6	GGCTTTTAAACGAAGTCTTCAACATGGATGTCCTGTACTCCTTGTCAAAAACTCTTAAAGATGCTAGAGACAAGATTGTCGAAGGCACATTATACTCTAATGTGAGTGATCTAATTCAACAATTCAACCAAATGATAATTACTATGAATGGAAATGAGTTCCAAACTGGAGGAATTGGTAATCTACCAATTAGAAATTGGAATTTTGATTTTGGATTACTTGGAACAACTCTACTAAATTTAGACGCTAATTACGTCGAAACAGCCCGCAATACAATTGATTTTTTTGTAGATTTTGTAGATAACGTATGTATGGATGAAATGGTTAGAGAATCACAAAGAAATGGAATTGCACCACAATCAGATTCGCTTAGAAAATTGTCAGGTATTAAGTTCAAAA…
MG181792.1|Rotavirus A strain RVA_Human-wt_MWI_BID11V_2012_G2P[4] structural protein 6 (VP6) gene, complete cds|Rotavirus A|1356|6|VP6	GGCTTTTAAACGAAGTCTTCAACATGGATGTCCTGTACTCCTTGTCAAAAACTCTTAAAGATGCTAGAGACAAGATTGTCGAAGGCACATTATACTCTAATGTGAGTGATCTAATTCAACAATTCAACCAAATGATAATTACTATGAATGGAAATGAGTTCCAAACTGGAGGAATTGGTAATCTACCAATTAGAAATTGGAATTTTGATTTTGGATTACTTGGAACAACTCTACTAAATTTAGACGCTAATTACGTCGAAACAGCCCGCAATACAATTGATTATTTTGTAGATTTTGTAGATAACGTATGTATGGATGAAATGGTTAGAGAATCACAAAGAAATGGAATTGCACCACAATCAGATTCGCTTAGAAAATTGTCAGGTATTAAGTTCAAAA…
MG181814.1|Rotavirus A strain RVA_Human-wt_MWI_BID115_2012_G2P[4] structural protein 6 (VP6) gene, complete cds|Rotavirus A|1356|6|VP6	GGCTTTTAAACGAAGTCTTCAACATGGATGTCCTGTACTCCTTGTCAAAAACTCTTAAAGATGCTAGAGACAAGATTGTCGAAGGCACATTATACTCTAATGTGAGTGATCTAATTCAACAATTCAACCAAATGATAATTACTATGAATGGAAATGAGTTCCAAACTGGAGGAATTGGTAATCTACCAATTAGAAATTGGAATTTTGATTTTGGATTACTTGGAACAACTCTACTAAATTTAGACGCTAATTACGTCGAAACAGCCCGCAATACAATTGATTATTTTGTAGATTTTGTAGATAACGTATGTATGGATGAAATGGTTAGAGAATCACAAAGAAATGGAATTGCACCACAATCAGATTCGCTTAGAAAATTGTCAGGTATTAAGTTCAAAA…
MG181825.1|Rotavirus A strain RVA_Human-wt_MWI_BID11E_2012_G2P[4] structural protein 6 (VP6) gene, complete cds|Rotavirus A|1356|6|VP6	GGCTTTAAAACGAAGTCTTCAACATGGATGTCCTGTACTCCTTGTCAAAAACTCTTAAAGATGCTAGAGACAAAATTGTCGAAGGTACATTATACTCTAATGTGAGTGATCTAATTCAACAATTTAACCAAATGATAATTACTATGAATGGAAATGAGTTCCAAACTGGAGGAATTGGCAATCTACCAATTAGAAATTGGAATTTTGATTTTGGATTACTTGGAACAACTCTACTAAATTTAGACGCTAACTACGTCGAAACAGCCCGCAACACAATTGATTATTTTGTAGATTTTGTAGACAACGTATGTATGGATGAAATGGTTAGAGAATCACAAAGAAATGGAATTGCACCACAATCAGATTCACTTAGAAAATTGTCAGGCATTAAGTTCAAAA…
MG181847.1|Rotavirus A strain RVA_Human-wt_MWI_BID1AW_2012_G2P[6] structural protein 6 (VP6) gene, complete cds|Rotavirus A|1356|6|VP6	GGCTTTAAAACGAAGTCTTCAACATGGATGTCCTGTACTCCTTGTCAAAAACTCTTAAAGATGCTAGAGACAAAATTGTCGAAGGCACATTATACTCTAATGTAAGTGATCTAATTCAACAATTTAACCAAATGATAATTACTATGAATGGAAATGAGTTCCAAACTGGAGGAATTGGTAATCTACCAATTAGAAATTGGAATTTTGATTTTGGATTGCTTGGAACAACTCTACTAAATTTAGACGCTAATTACGTCGAAACAGCCCGCAACACAATTGATTATTTTGTAGATTTTGTGGATAACGTATGTATGGATGAGATGGTTAGAGAATCACAAAGAAATGGAATTGCACCACAATCAGATTCACTTAGAAAATTGTCAGGCATTAAGTTCAAAA…
MG181858.1|Rotavirus A strain RVA_Human-wt_MWI_BID14Z_2012_G2P[4] structural protein 6 (VP6) gene, complete cds|Rotavirus A|1356|6|VP6	GGCTTTTAAACGAAGTCTTCAACATGGATGTCCTGTACTCCTTGTCAAAAACTCTTAAAGATGCTAGAGACAAGATTGTCGAAGGCACATTATACTCTAATGTGAGTGATCTAATTCAACAATTCAACCAAATGATAATTACTATGAATGGAAATGAGTTCCAAACTGGAGGAATTGGTAATCTACCAATTAGAAATTGGAATTTTGATTTTGGATTACTTGGAACAACTCTACTAAATTTAGACGCTAATTACGTCGAAACAGCCCGCAATACAATTGATTATTTTGTAGATTTTGTAGATAACGTATGTATGGATGAAATGGTTAGAGAATCACAAAGAAATGGAATTGCACCACAATCAGATTCGCTTAGAAAATTGTCAGGTATTAAGTTCAAAA…
MG181869.1|Rotavirus A strain RVA_Human-wt_MWI_BID1B8_2012_G2P[4] structural protein 6 (VP6) gene, complete cds|Rotavirus A|1356|6|VP6	GGCTTTTAAACGAAGTCTTCAACATGGATGTCCTGTACTCCTTGTCAAAAACTCTTAAAGATGCTAGAGACAAGATTGTCGAAGGCACATTATACTCTAATGTGAGTGATCTAATTCAACAATTCAACCAAATGATAATTACTATGAATGGAAATGAGTTCCAAACTGGAGGAATTGGTAATCTACCAATTAGAAATTGGAATTTTGATTTTGGATTACTTGGAACAACTCTACTAAATTTAGACGCTAATTACGTCGAAACAGCCCGCAATACAATTGATTATTTTGTAGATTTTGTAGATAACGTATGTATGGATGAAATGGTTAGAGAATCACAAAGAAATGGAATTGCACCACAATCAGATTCGCTTAGAAAATTGTCAGGTATTAAGTTCAAAA…
MG181880.1|Rotavirus A strain RVA_Human-wt_MWI_BID15I_2012_G2P[6] structural protein 6 (VP6) gene, complete cds|Rotavirus A|1356|6|VP6	GGCTTTAAAACGAAGTCTTCAACATGGATGTCCTGTACTCCTTGTCAAAAACTCTTAAAGATGCTAGAGACAAGATTGTCGAAGGCACATTATACTCTAATGTAAGTGATCTAATTCAACAATTTAACCAAATGATAATTACTATGAATGGAAATGAGTTCCAAACTGGAGGAATTGGTAACCTACCAATTAGAAATTGGAATTTTGATTTTGGATTGCTTGGAACAACTCTACTAAATTTAGACGCTAATTACGTCGAAACAGCCCGCAACACAATTGATTATTTTGTAGATTTTGTGGATAACGTATGTATGGATGAGATGGTTAGAGAATCACAAAGAAATGGAATTGCACCACAATCAGATTCACTTAGAAAATTGTCAGGCATTAAGTTCAAAA…
MG181891.1|Rotavirus A strain RVA_Human-wt_MWI_BID1BI_2012_G2P[4] structural protein 6 (VP6) gene, complete cds|Rotavirus A|1356|6|VP6	GGCTTTAAAACGAAGTCTTCAACATGGATGTCCTGTACTCCTTGTCAAAAACTCTTAAAGATGCTAGAGACAAGATTGTCGAAGGCACATTATACTCTAATGTGAGTGATCTAATTCAACAATTTAACCAAATGATAGTTACTATGAATGGAAATGAGTTCCAAACTGGAGGAATTGGTAATCTACCAATTAGAAATTGGAATTTTGATTTTGGATTGCTTGGAACAACTCTACTAAATTTAGACGCTAATTACGTCGAAACAGCTCGCAACACAATTGATTATTTTGTAGATTTTGTAGATAACGTATGTATGGATGAAATGGTTAGAGAATCACAAAGAAATGGAATTGCACCACAATCAGATTCACTTAGAAAATTGTCAGGCATTAAGTTCAAAA…
MG181902.1|Rotavirus A strain RVA_Human-wt_MWI_BID1B9_2012_G8P[4] structural protein 6 (VP6) gene, complete cds|Rotavirus A|1356|6|VP6	GGCTTTTAAACGAAGTCTTCAACATGGATGTCCTGTACTCCTTGTCAAAAACTCTTAAAGATGCTAGAGACAAGATTGTCGAAGGCACATTATACTCTAATGTGAGTGATCTAATTCAACAATTCAACCAAATGATAATTACTATGAATGGAAATGAGTTCCAAACTGGAGGAATTGGTAATCTACCAATTAGAAATTGGAATTTTGATTTTGGATTACTTGGAACAACTCTACTAAATTTAGACGCTAATTACGTCGAAACAGCCCGCAATACAATTGATTATTTTGTAGATTTTGTAGATAACGTATGTATGGATGAAATGGTTAGAGAATCACAAAGAAATGGAATTGCACCACAATCAGATTCGCTTAGAAAATTGTCAGGTATTAAGTTCAAAA…
MG181913.1|Rotavirus A strain RVA_Human-wt_MWI_BID15V_2012_G2P[4] structural protein 6 (VP6) gene, complete cds|Rotavirus A|1356|6|VP6	GGCTTTAAAACGAAGTCTTCAACATGGATGTCCTGTACTCCTTGTCAAAAACTCTTAAAGATGCTAGAGACAAAATTGTCGAAGGTACATTATACTCTAATGTGAGTGATCTAATTCAACAATTTAACCAAATGATAATTACTATGAATGGAAATGAGTTCCAAACTGGAGGAATTGGCAATCTACCAATTAGAAATTGGAATTTTGATTTTGGATTACTTGGAACAACTCTACTAAATTTAGACGCTAACTACGTCGAAACAGCCCGCAACACAATTGATTATTTTGTAGATTTTGTAGACAACGTATGTATGGATGAAATGGTTAGAGAATCACAAAGAAATGGAATTGCACCACAATCAGATTCACTTAGAAAATTGTCAGGCATTAAGTTCAAAA…
MG181924.1|Rotavirus A strain RVA_Human-wt_MWI_BID1CT_2012_G2P[4] structural protein 6 (VP6) gene, complete cds|Rotavirus A|1356|6|VP6	GGCTTTAAAACGAAGTCTTCAACATGGATGTCCTGTACTCCTTGTCAAAAACTCTTAAAGATGCTAGAGACAAAATTGTCGAAGGTACATTATACTCTAATGTGAGTGATCTAATTCAACAATTTAACCAAATGATAATTACTATGAATGGAAATGAGTTCCAAACTGGAGGAATTGGCAATCTACCAATTAGAAATTGGAATTTTGATTTTGGATTACTTGGAACAACTCTACTAAATTTAGACGCTAACTACGTCGAAACAGCCCGCAACACAATTGATTATTTTGTAGATTTTGTAGACAACGTATGTATGGATGAAATGGTTAGAGAATCACAAAGAAATGGAATTGCACCACAATCAGATTCACTTAGAAAATTGTCAGGCATTAAGTTCAAAA…
KU714459.1|Rotavirus A strain RVA_Human-wt_MWI_MW2-181_B_2000_G1P[8] segment 6, complete sequence|Rotavirus A|1356|6|VP6	GGCTTTTAAACGAAGTCTTCAACATGGATGTCCTGTACTCCTTGTCAAAAACTCTTAAAGATGCTAGAGACAAAATTGTCGAAGGCACATTATACTCCAATGTGAGTGATCTAATCCAACAATTTAATCAAATGATAATTACTATGAATGGAAATGAATTTCAAACTGGAGGAATTGGTAACCTACCGATTAGGAATTGGAATTTTGATTTTGGACTACTTGGAACAACTCTACTAAATTTAGACGCTAACTACGTCGAAACGGCCCGCAATACAATTGATTATTTTGTAGATTTTGTAGATAATGTATGTATGGATGAAATGGTTAGAGAGTCACAAAGAAATGGGATTGCACCACAATCGGATTCACTTAGAAAGTTGTCAGGTATTAAATTTAAGA…
LC227978.1|Human rotavirus A VP6 gene for VP6 protein, complete cds, strain: RVA_Human-wt_IND_Kol-028_2012_G9P[4]|Rotavirus A|1356|6|VP6	GGCTTTTAAACGAAGTCTTCAACATGGATGTCCTGTACTCCTTGTCAAAAACTCTTAAAGATGCTAGAGACAAAATTGTCGAAGGTACATTATACTCTAATGTAAGTGATCTAATTCAACAATTTAACCAAATGATAATTACTATGAATGGAAATGAGTTCCAAACTGGAGGAATTGGTAATCTACCAATTAGAAATTGGAATTTTGATTTTGGATTACTTGGAACAACTCTACTAAATTTAGACGCTAACTACGTCGAAACAGCCCGTAACACAATTGATTATTTTGTAGATTTTGTAGACAACGTATGTATGGATGAAATGGTTAGAGAATCGCAAAGAAATGGAATTGCACCGCAATCAGATTCACTTAGAAAATTGTCAGGCATTAAGTTCAAAA…
LC227984.1|Human rotavirus A VP6 gene for VP6 protein, complete cds, strain: RVA_Human-wt_IND_Kol-064_2013_G9P[4]|Rotavirus A|1356|6|VP6	GGCTTTTAAACGAAGTCTTCAACATGGATGTCCTGTACTCCTTGTCAAAAACTCTTAAAGATGCTAGAGACAAAATTGTCGAAGGTACATTATACTCTAATGTAAGTGATCTAATTCAACAATTTAACCAAATGATAATTACTATGAATGGAAATGAGTTCCAAACTGGAGGAATTGGTAATCTACCAATTAGAAATTGGAATTTTGATTTTGGATTACTTGGAACAACTCTACTAAATTTAGACGCTAACTACGTCGAAACAGCCCGTAACACAATTGATTATTTTGTAGATTTTGTAGACAACGTATGTATGGATGAAATGGTTAGAGAATCGCAAAGAAATGGAATTGCACCACAATCAGATTCACTTAGAAAATTGTCAGGCATTAAGTTCAAAA…
LC228308.1|Rotavirus A RVA_Human-wt_JPN_IS1078_2015_G3P[8] VP6 gene for structural protein VP6, complete cds|Rotavirus A|1356|6|VP6	GGCTTTAAAACGAAGTCTTCAACATGGATGTCCTGTACTCATTGTCAAAAACTCTTAAAGATGCTAGAGACAAAATTGTCGAAGGTACATTATACTCTAATGTGAGTGATCTAATTCAACAATTTAATCAAATGCTAATTACTATGAATGGAAATGAGTTCCAAACTGGAGGAATTGGTAATCTACCAATTAGAAATTGGAATTTTGATTTTGGGTTACTTGGAACAACTCTACTAAATTTAGACGCTAACTACGTCGAAACAGCCCGCAACACAATTGATTATTTTGTAGATTTTGTAGACAACGTATGTATGGATGAAATGGTTAGAGAATCACAAAGAAATGGAATCGCACCGCAATCAGATTCACTTAGAAAATTATCAGGTATTAAGTTCAAAA…
LC228341.1|Rotavirus A RVA_Human-wt_JPN_CH1020_2016_G2P[4] VP6 gene for structural protein VP6, complete cds|Rotavirus A|1356|6|VP6	GGCTTTAAAACGAAGTCTTCAACATGGATGTCCTGTACTCCTTGTCAAAAACTCTTAAAGATGCTAGAGACAAGATTGTCGAAGGCACATTATACTCTAATGTGAGTGATCTAATTCAACAATTTAACCAAATGATAATTACTATGAATGGAAATGAGTTCCAAACTGGAGGAATTGGTAATCTACCAATTAGAAATTGGAATTTTGATTTTGGATTACTTGGAACAACTCTACTAAATTTAGACGCTAATTACGTCGAAACAGCCCGCAACACAATTGATTATTTTGTAGATTTTGTAGATAACGTATGTATGGATGAAATGGTTAGAGAATCACAAAGAAATGGAATTGCACCACAATCAGATTCACTTAGAAAATTGTCAGGCATTAAGTTCAAAA…
LC228363.1|Rotavirus A RVA_Human-wt_JPN_K-21-16_2016_G2P[4] VP6 gene for structural protein VP6, complete cds|Rotavirus A|1356|6|VP6	GGCTTTAAAACGAAGTCTTCAACATGGATGTCCTGTACTCCTTGTCAAAAACTCTTAAAGATGCTAGAGACAAGATTGTCGAAGGCACATTATACTCTAATGTGAGTGATCTAATTCAACAATTTAACCAAATGATAATTACTATGAATGGAAATGAGTTCCAAACTGGAGGAATTGGTAATCTACCAATTAGAAATTGGAATTTTGATTTTGGATTACTTGGAACAACTCTACTAAATTTAGACGCTAATTACGTCGAAACAGCCCGCAACACAATTGATTATTTTGTAGATTTTGTAGATAACGTATGTATGGATGAAATGGTTAGAGAATCACAAAGAAATGGAATTGCACCACAATCAGATTCGCTTAGAAAATTGTCAGGCATTAAGTTCAAAA…
KX638624.1|Rotavirus A strain RV0904 VP6 (VP6) gene, complete cds|Rotavirus A|1356|6|VP6	GGCTTTTAAAGCAAGTCTTCAACATGGATGTCCTGTACTCCTTGTCAAAAACTCTTAAAGATGCTAGAGACAAAATTGTCGAAGGTACATTATACTCTAATGTGAGTGATCTAATTCAACAATTTAACCAAATGATAATTACTATGAATGGAAATGAGTTCCAAACTGGAGGAATTGGTAATCTACCAATTAGAAATTGGAATTTTGATTTTGGATTACTTGGAACAACTCTACTAAATTTAGACGCTAACTACGTCGAAACAGCCCGAAACACAATTGATTATTTTGTAGATTTTGTAGACAACGTATGTATGGATGAAATGGTCAGAGAATCACAAAGAAATGGAATTGCACCACAATCAGATTCACTTAGAAAATTGTCAGGCATTAAGTTCAAAA…
KX638625.1|Rotavirus A strain RV1011 VP6 (VP6) gene, complete cds|Rotavirus A|1356|6|VP6	GGCTTTTAAACGAAGTCTTCAACATGGATGTCCTGTACTCCTTGTCAAAAACTCTTAAAGATGCTAGAGACAAAATTGTCGAAGGTACATTATACTCTAATGTGAGTGATCTAATTCAACAATTTAACCAAATGATAATTACTATGAATGGAAATGAGTTCCAAACTGGAGGAATTGGCAATCTACCAATTAGAAATTGGAATTTTGATTTTGGATTACTTGGAACAACTCTACTAAATTTAGACGCTAACTACGTCGAAACAGCCCGCAACACAATTGATTATTTTGTAGATTTTGTAGACAATGTATGTATGGATGAAATGGTTAGAGAATCACAAAGAAATGGAATTGCACCACAATCAGATTCACTTAGAAAATTGTCAGGCATTAAGTTCAAAA…
KX638626.1|Rotavirus A strain RV1012 VP6 (VP6) gene, complete cds|Rotavirus A|1356|6|VP6	GGCTTTTAAACGAAGTCTTCAACATGGATGTCCTGTACTCCTTGTCAAAAACTCTTAAAGATGCTAGAGACAAAATTGTCGAAGGTACATTATACTCTAATGTGAGTGATCTAATTCAACAATTTAACCAAATGATAATTACTATGAATGGAAATGAGTTCCAAACTGGAGGAATTGGCAATCTACCAATTAGAAATTGGAATTTTGATTTTGGATTACTTGGAACAACTCTACTAAATTTAGACGCTAACTACGTCGAAACAGCCCGCAACACAATTGATTATTTTGTAGATTTTGTAGACAATGTATGTATGGATGAAATGGTTAGAGAATCACAAAGAAATGGAATTGCACCACAATCAGATTCACTTAGAAAATTGTCAGGCATTAAGTTCAAAA…
KX638627.1|Rotavirus A strain RV1108 VP6 (VP6) gene, complete cds|Rotavirus A|1356|6|VP6	GGCTTTAAAACGAAGTCTTCAACATGGATGTCCTGTACTCCTTGTCAAAAACTCTTAAAGATGCTAGAGACAAAATTGTCGAAGGTACATTATACTCTAATGTGAGTGATCTAATTCAACAATTTAACCAAATGATAATTACTATGAATGGAAATGAGTTCCAAACTGGAGGAATTGGTAATCTACCAATTAGAAATTGGAATTTTGATTTTGGATTACTTGGAACAACTCTACTAAATTTAGACGCTAACTACGTCGAAACAGCCCGCAACACAATTGATTATTTTGTAGATTTTGTAGACAACGTATGTATGGATGAAATGGTCAGAGAATCACAAAGAAATGGAATTGCACCACAATCAGATTCACTTAGAAAATTGTCAGGCATTAAGTTCAAAA…
KX638628.1|Rotavirus A strain RV1109 VP6 (VP6) gene, complete cds|Rotavirus A|1356|6|VP6	GGCTTTTAAACGAAGTCTTCAACATGGATGTCCTGTACTCCTTGTCAAAAACTCTTAAAGATGCTAGAGACAAAATTGTCGAAGGTACATTATACTCTAATGTGAGTGATCTAATTCAACAATTTAACCAAATGATAATTACTATGAATGGAAATGAGTTCCAAACTGGAGGAATTGGTAATCTACCAATTAGAAATTGGAATTTTGATTTTGGATTACTTGGAACAACTCTACTAAATTTAGACGCTAACTACGTCGAAACAGCCCGCAACACAATTGATTATTTTGTAGATTTTGTAGACAACGTATGTATAGATGAAATGGTCAGAGAATCACAAAGAAATGGAATTGCACCACAATCAGATTCACTTAGAAAATTGTCAGGCATTAAGTTCAAAA…
KX638631.1|Rotavirus A strain RV1112 VP6 (VP6) gene, complete cds|Rotavirus A|1356|6|VP6	GGCTTTAAAACGAAGTCTTCAACATGGATGTCCTGTACTCCTTGTCAAAAACTCTTAAAGATGCTAGAGACAAAATTGTCGAAGGTACATTATACTCTAATGTAAGTGATCTAATTCAACAATTTAACCAAATGATAATTACTATGAATGGAAATGAGTTCCAAACTGGAGGAATTGGTAATCTACCAATTAGAAATTGGAATTTTGATTTTGGATTACTTGGAACAACTCTACTAAATTTAGACGCTAACTACGTCGAAACAGCCCGTAACACAATTGATTATTTTGTAGATTTTGTAGACAACGTATGTATGGATGAAATGGTTAGAGAATCGCAAAGAAATGGAATTGCACCACAATCAGATTCACTTAGAAAATTGTCAGGCATTAAGTTCAAAA…
KX638632.1|Rotavirus A strain RV1206 VP6 (VP6) gene, complete cds|Rotavirus A|1356|6|VP6	GGCTTTTAAACGAAGTCTTCAACATGGATGTCCTGTACTCCTTGTCAAAAACTCTTAAAGATGCTAGAGACAAAATTGTCGAAGGTACATTATACTCTAATGTGAGTGATCTAATTCAACAATTTAACCAAATGATAATTACTATGAATGGAAATGAGTTCCAAACTGGAGGAATTGGTAATCTACCAATTAGAAATTGGAATTTTGATTTTGGATTACTTGGAACAACTCTACTAAATTTAGACGCTAACTACGTCGAAACAGCCCGCAACACAATTGATTATTTTGTAGATTTTGTAGACAACGTATGTATGGATGAAATGGTCAGAGAATCACAAAGAAATGGAATCGCACCACAATCAGATTCACTTAGAAAATTGTCAGGCATTAAGTTCAAAA…
KX638634.1|Rotavirus A strain RV1208 VP6 (VP6) gene, complete cds|Rotavirus A|1356|6|VP6	GGCTTTTAAACGAAGTCTTCAACATGGATGTCCTGTACTCCTTGTCAAAAACTCTTAAAGATGCTAGAGACAAAATTGTCGAAGGTACATTATACTCTAATGTGAGTGATCTAATTCAACAATTTAACCAAATGATAATTACTATGAATGGAAATGAGTTCCAAACTGGAGGAATTGGCAATCTACCAATTAGAAATTGGAATTTTGATTTTGGATTACTTGGAACAACTCTACTAAATTTAGACGCTAACTACGTCGAAACAGCCCGCAACACAATTGATTATTTTGTAGATTTTGTAGACAACGTATGTATGGATGAAATGGTTAGAGAATCACAAAGAAATGGAATTGCACCACAATCAGATTCACTTAGAAAATTGTCAGGCATTAAGTTCAAAA…
KX638635.1|Rotavirus A strain RV1306 VP6 (VP6) gene, complete cds|Rotavirus A|1356|6|VP6	GGCTTTTAAACGAAGTCTTCAACATGGATGTCCTGTACTCCTTGTCAAAAACTCTTAAAGATGCTAGAGACAAAATTGTCGAAGGTACATTATACTCTAATGTGAGTGATCTAATTCAACAATTTAACCAAATGATAATTACTATGAATGGAAATGAGTTCCAAACTGGAGGAATTGGCAATCTACCAATTAGAAATTGGAATTTTGATTTTGGATTACTTGGAACAACTCTACTAAATTTAGACGCTAACTACGTCGAAACAGCCCGCAACACAATTGATTATTTTGTAGATTTTGTAGACAACGTATGTATGGATGAAATGGTTAGAGAATCACAAAGAAATGGAATTGCACCACAATCAGATTCACTTAGAAAATTGTCAGGCATTAAGTTCAAAA…
KX638636.1|Rotavirus A strain RV1307 VP6 (VP6) gene, complete cds|Rotavirus A|1356|6|VP6	GGCTTTAAAATCAAGTCTTCAACATGGATGTCCTGTACTCCTTGTCAAAAACTCTTAAAGATGCTAGAGACAAAATTGTCGAAGGTACATTATACTCTAATGTGAGTGATCTAATTCAACAATTTAACCAAATGATACTTACTATGAATGGAAATGAGTTCCAAACTGGAGGAATTGGTAATCTACCAATTAGAAATTGGAATTTTGATTTTGGATTACTTGGAACAACTCTACTAAATTTAGACGCTAACTACGTCGAAACAGCCCGTAATACAATTGATTATTTTGTAGATTTTGTAGACAACGTATGTATGGATGAAATGGTCAGAGAATCACAAAGAAATGGAATTGCACCACAATCAGATTCACTTAGAAAATTGTCAGGCATTAAGTTCAAAA…
KX638638.1|Rotavirus A strain RV1309 VP6 (VP6) gene, complete cds|Rotavirus A|1356|6|VP6	GGCTTTAAAACGAAGTCTTCAACATGGATGTCCTGTACTCCTTGTCAAAAACTCTTAAAGATGCTAGAGACAAAATTGTCGAAGGTACATTATACTCTAATGTGAGTGATCTAATTCAACAATTTAACCAAATGATACTTACTATGAATGGAAATGAGTTCCAAACTGGAGGAATTGGTAATCTACCAATTAGAAATTGGAATTTTGATTTTGGATTACTTGGAACAACTCTACTAAATTTAGACGCTAACTACGTCGAAACAGCCCGTAATACAATTGATTATTTTGTAGATTTTGTAGACAACGTATGTATGGATGAAATGGTCAGAGAATCACAAAGAAATGGAATTGCACCACAATCAGATTCACTTAGAAAATTGTCAGGCATTAAGTTCAAAA…
KX638640.1|Rotavirus A strain RV1220 VP6 (VP6) gene, complete cds|Rotavirus A|1356|6|VP6	GGCTTTAAAATCAAGTCTTCAACATGGATGTCCTGTACTCCTTGTCAAAAACTCTTAAAGATGCTAGAGACAAAATTGTCGAAGGTACATTATACTCTAATGTGAGTGATCTAATTCAACAATTTAACCAAATGATAATTACTATGAATGGAAATGAGTTCCAAACTGGAGGAATTGGTAATCTACCAATTAGAAATTGGAATTTTGATTTTGGATTACTTGGAACAACTCTACTAAATTTAGACGCTAACTACGTCGAAACAGCCCGTAACACAATTGATTATTTTGTGGATTTTGTAGACAACGTATGTATGGATGAAATGGTCAGAGAATCACAAAGAAATGGAATTGCACCACAATCAGATTCACTTAGAAAATTGTCAGGCATTAAGTTCAAAA…
KX638641.1|Rotavirus A strain RV0903 VP6 (VP6) gene, complete cds|Rotavirus A|1356|6|VP6	GGCTTTTAAACGAAGTCTTCAACATGGATGTCCTGTACTCCTTGTCAAAAACTCTTAAAGATGCTAGAGACAAAATTGTCGAAGGTACATTATACTCTAATGTGAGTGATCTAATTCAACAATTTAACCAAATGATAATTACTATGAATGGAAATGAGTTCCAAACTGGAGGAATTGGTAATCTACCAATTAGAAATTGGAATTTTGATTTTGGATTACTTGGAACAACTCTACTAAATTTAGACGCTAACTACGTCGAAACAGCCCGTAACACAATTGATTATTTTGTAGATTTTGTAGACAACGTATGTATGGATGAAATGGTTAGAGAATCGCAAAGAAATGGAATTGCACCACAATCAGATTCACTTAGAAAATTGTCAGGCATTAAGTTCAAAA…
KX638642.1|Rotavirus A strain RV0907 VP6 (VP6) gene, complete cds|Rotavirus A|1356|6|VP6	GGCTTTAAAACGAAGTCTTCAACATGGATGTCCTGTACTCCTTGTCAAAAACTCTTAAAGATGCTAGAGACAAAATTGTCGAAGGTACATTATACTCTAATGTGAGTGATCTAATTCAACAATTTAACCAAATGATAATTACTATGAATGGAAATGAGTTCCAAACTGGAGGAATTGGTAATCTACCAATTAGAAATTGGAATTTTGATTTTGGATTACTTGGAACAACTCTACTAAATTTAGACGCTAACTACGTCGAAACAGCCCGCAACACAATTGATTATTTTGTAGATTTTGTAGACAACGTATGTATGGATGAAATGGTCAGAGAATCACAAAGAAATGGAATTGCACCACAATCAGATTCACTTAGAAAATTGTCAGGCATTAAATTCAAAA…
KX638643.1|Rotavirus A strain RV1016 VP6 (VP6) gene, complete cds|Rotavirus A|1356|6|VP6	GGCTTTAAAATCAAGTCTTCAACATGGATGTCCTGTACTCCTTGTCAAAAACTCTTAAAGATGCTAGAGACAAAATTGTCGAAGGTACATTATACTCTAATGTAAGTGATCTAATTCAACAATTTAACCAAATGATAATTACTATGAATGGAAATGAGTTCCAAACTGGAGGAATTGGTAATCTACCAATTAGAAATTGGAATTTTGATTTTGGATTACTTGGAACAACTCTACTAAATTTAGACGCTAACTACGTCGAAACAGCCCGCAACACAATTGATTATTTTGTAGATTTTGTAGACAACGTATGTATGGATGAAATGGTTAGAGAATCGCAAAGAAATGGAATTGCACCACAATCAGATTCACTTAGAAAATTGTCAGGCATTAAGTTCAAAA…
KX638644.1|Rotavirus A strain RV1017 VP6 (VP6) gene, complete cds|Rotavirus A|1356|6|VP6	GGCTTTTAAACGAAGTCTTCAACATGGATGTCCTGTACTCCTTGTCAAAAACTCTTAAAGATGCTAGAGACAAAATTGTCGAAGGTACATTATACTCTAATGTGAGTGATCTAATTCAACAATTTAACCAAATGATAATTACTATGAATGGAAATGAGTTCCAAACTGGAGGAATTGGTAATCTACCAATTAGAAATTGGAATTTTGATTTTGGATTACTTGGAACAACTCTACTAAATTTAGACGCTAACTACGTCGAAACAGCCCGTAACACAATTGATTATTTTGTAGATTTTGTAGACAACGTATGTATGGATGAAATGGTTAGAGAATCGCAAAGAAATGGAATTGCACCACAATCAGATTCACTTAGAAAATTGTCAGGCATTAAGTTCAAAA…
KX638645.1|Rotavirus A strain RV1113 VP6 (VP6) gene, complete cds|Rotavirus A|1356|6|VP6	GGCTTTTAAACGAAGTCTTCAACATGGATGTCCTGTACTCCTTGTCAAAAACTCTTAAAGATGCTAGAGACAAAATTGTCGAAGGTACATTATACTCTAATGTGAGTGATCTAATTCAACAATTTAACCAAATGATAATTACTATGAATGGAAATGAGTTCCAAACTGGAGGAATTGGTAATCTACCAATTAGAAATTGGAATTTTGATTTTGGATTACTTGGAACAACTCTACTAAATTTAGACACTAACTACGTCGAAACAGCCCGTAACACAATTGATTATTTTGTAGATTTTGTAGACAACGTATGTATGGATGAAATGGTTAGAGAATCACAAAGAAATGGAATTGCACCACAATCAGATTCACTTAGAAAATTGTCAGGCATTAAGTTCAAAA…
KX638647.1|Rotavirus A strain RV1118 VP6 (VP6) gene, complete cds|Rotavirus A|1356|6|VP6	GGCTTTAAAATCAAGTCTTCAACATGGATGTCCTGTACTCCTTGTCAAAAACTCTTAAAGATGCTAGAGACAAAATTGTCGAAGGTACATTATACTCTAATGTGAGTGATCTAATTCAACAATTTAACCAAATGATAATTACTATGAATGGAAATGAGTTCCAAACTGGAGGAATTGGTAATCTACCAATTAGAAATTGGAATTTTGATTTTGGATTACTTGGAACAACTCTACTAAATTTAGACGCTAACTACGTCGAAACAGCCCGTAACACAATTGATTATTTTGTAGATTTTGTAGACAACGTATGTATGGATGAAATGGTCAGAGAATCACAAAGAAATGGAATTGCACCACAATCAGATTCACTTAGAAAATTGTCAGGCATTAAGTTCAAAA…
KX638648.1|Rotavirus A strain RV1121 VP6 (VP6) gene, complete cds|Rotavirus A|1356|6|VP6	GGCTTTTAAACGAAGTCTTCAACATGGATGTCCTGTACTCCTTGTCAAAAACTCTTAAAGATGCTAGAGACAAAATTGTCGAAGGCACATTATACTCTAATGTGAGTGATCTAATTCAACAATTTAACCAAATGATAATTACTATGAATGGAAATGAGTTCCAAACTGGAGGAATTGGTAATCTACCAATTAGAAATTGGAATTTTGATTTTGGATTACTTGGAACAACTCTACTAAATTTAGACGCTAACTACGTCGAAACAGCCCGTAACACAATTGATTATTTTGTAGATTTTGTAGACAACGTATGTATGGATGAAATGGTTAGAGAATCGCAAAGAAATGGAATTGCACCACAATCAGATTCACTTAGAAAATTGTCAGGCATTAAGTTCAAAA…
KX638653.1|Rotavirus A strain RV1316 VP6 (VP6) gene, complete cds|Rotavirus A|1356|6|VP6	GGCTTTTAAACGAAGTCTTCAACATGGATGTCCTGTACTCCTTGTCAAAAACTCTTAAAGATGCTAGAGACAAAATTGTCGAAGGTACATTATACTCTAATGTAAGTGATCTAATTCAACAATTTAACCAAATGATAATTACTATGAATGGAAATGAGTTCCAAACTGGAGGAATTGGTAATCTACCAATTAGAAATTGGAATTTTGATTTTGGATTACTTGGAACAACTCTACTAAATTTAGACGCTAACTACGTCGAAACAGCCCGTAACACAATTGATTATTTTGTAGATTTTGTAGACAACGTATGTATGGATGAAATGGTTAGAGAATCGCAAAGAAATGGAATTGCACCACAATCAGATTCACTTAGAAAATTGTCAGGCATTAAGTTCAAAA…
KX632258.1|Rotavirus A strain RVA_Human-wt_UGA_MUL-13-308_2013_G8P[6] segment 6, complete sequence|Rotavirus A|1356|6|VP6	GGCTTTAAAACGAAGTCTTCAACATGGATGTCCTGTACTCCTTGTCAAAAACTCTTAAAGATGCTAGAGACAAGATTGTCGAAGGCACATTATACTCTAATGTGAGTGATTTAATTCAACAATTTAATCAAATGATAATTACTATGAATGGAAATGAGTTCCAAACTGGAGGAATTGGTAATCTACCAATTAGAAATTGGAATTTTGATTTTGGATTGCTTGGAACAACTCTACTAAATTTAGACGCTAATTACGTCGAAACAGCCCGCAACACAATTGATTATTTTGTAGATTTTGTAGATAACGTATGTATGGATGAAATGGTCAGAGAATCACAAAGAAATGGAATTGCACCACAATCAGATTCACTTAGAAAATTGTCAGGCATTAAATTCAAAA…
KX632280.1|Rotavirus A strain RVA_Human-wt_UGA_MUL-13-166_2013_G3P[6] segment 6, complete sequence|Rotavirus A|1356|6|VP6	GGCTTTAAAACGAAGTCTTCAACATGGATGTCCTGTACTCCTTGTCAAAAACTCTTAAAGATGCTAGAGACAAGATTGTCGAAGGCACATTATACTCTAATGTGAGTGATCTAATTCAACAATTTAACCAAATGATAATTACTATGAATGGAAATGAGTTCCAAACTGGAGGAATTGGTAATCTACCAATTAGAAATTGGAATTTTGATTTTGGATTGCTTGGAACAACTCTACTAAATTTAGACGCTAATTACGTCGAAACAGCCCGCAACACAATTGATTATTTTGTAGATTTTGTAGATAACGTATGTATGGATGAAATGGTCAGAGAATCACAAAGAAATGGAATTGCACCACAATCAGATTCACTTAGAAAATTGTCAGGCATTAAATTCAAAA…
KX632335.1|Rotavirus A strain RVA_Human-wt_UGA_MUL-12-104_2012_G3P[6] segment 6, complete sequence|Rotavirus A|1356|6|VP6	GGCTTTAAAACGAAGTCTTCAACATGGATGTCCTGTACTCCTTGTCAAAAACTCTTAAAGATGCTAGAGACAAGATTGTCGAAGGCACATTATACTCTAATGTGAGTGATCTAATTCAACAATTTAACCAAATGATAATTACTATGAATGGAAATGAGTTCCAAACTGGAGGAATTGGTAATCTACCAATTAGAAATTGGAATTTTCATTTTGGATTGCTTGGAACAACTCTACTAAATTTAGACGCTAATTACGTCGAAACAGCCCGCAACACAATTGATTATTTTGTAGATTTTGTAGATAACGTATGTATGGATGAAATGGTCAGAGAATCACAAAGAAATGGAATTGCACCACAATCAGATTCACTTAGAAAATTGTCAGGCATTAAATTCAAAA…
KX655443.1|Rotavirus A strain RVA_Human-wt_UGA_MUL-13-171_2013_G3P[6] VP6 (VP6) mRNA, complete cds|Rotavirus A|1356|6|VP6	GGCTTTAAAACGAAGTCTTCAACATGGATGTCCTGTACTCCTTGTCAAAAACTCTTAAAGATGCTAGAGACAAGATTGTCGAAGGCACATTATACTCTAATGTGAGTGATCTAATTCAACAATTTAACCAAATGATAATTACTATGAATGGAAATGAGTTCCAAACTGGAGGAATTGGTAATCTACCAATTAGAAATTGGAATTTTGATTTTGGATTGCTTGGAACAACTCTACTAAATTTAGACGCTAATTACGTCGAAACAGCCCGCAACACAATTGATTATTTTGTAGATTTTGTAGATAACGTATGTATGGATGAAATGGTCAGAGAATCACAAAGAAATGGAATTGCACCACAATCAGATTCACTTAGAAAATTGTCAGGCATTAAATTCAAAA…
KX655455.1|Rotavirus A strain RVA_Human-wt_UGA_MUL-13-204_2013_G8P[6] VP6 (VP6) mRNA, complete cds|Rotavirus A|1356|6|VP6	GGCTTTTAAACGAAGTCTTCAACATGGATGTCCTGTACTCCTTGTCAAAAACTCTTAAAGATGCTAGAGACAAAATTGTCGAAGGCACATTATACTCCAATGTGAGTGATCTAATCCAACAATTTAATCAAATGATAATTACTATGAATGGAAATGAATTTCAAACTGGAGGAATTGGTAACCTACAGATTAGGAATTGGAATTTTGATTTTGGACTACTTGGAACAACTCTACTAAATTTAGACGCTAACTACGTCGAAACGGCCCGCAATACAATTAATTATTTTGTAGATTTTGTAGATAATGTATGTATGGATGAAATGGTTAGAGAGTCACAAAGAAATGGGATTGCACCACAATCGGATTCACTTAGAAAGTTGTCAGGTATTAAATTTAAGA…
KX655466.1|Rotavirus A strain RVA_Human-wt_UGA_MUL-13-496_2013_G8P[4] VP6 (VP6) mRNA, complete cds|Rotavirus A|1356|6|VP6	GGCTTTTAAACGAAGTCTTCACCATGGATGTCCTGTACTCCTTATCAAAAACTCTTAAAGATGCTAGAGACAAAATTGTCGAAGGCACATTATACTCTAACGTGAGTGATCTAATTCAACAATTTAACCAAATGATAATTACTATGAATGGAAATGAATTCCAAACTGGAGGAATTGGTAATCTACCAATCAGAAATTGGAATTTTGATTTTGGATTACTTGGAACAACTCTACTAAATTTAGACGCCAACTACGTCGAAACAGCCCGTAACACAATTGATTATTTTGTAGATTTTGTAGATAACGTATGTATGGATGAAATGGTTAGAGAATCACAAAGAAATGGAATTGCACCACAATCAGATTCACTTAGAAAATTGTCAGGTATTAAGTTCAAAA…
KX655499.1|Rotavirus A strain RVA_Human-wt_UGA_MUL-13-160_2013_G8P[4] VP6 (VP6) mRNA, complete cds|Rotavirus A|1356|6|VP6	GGCTTTTAAACGAAGTCTTCACCATGGATGTCCTGTACTCCTTATCAAAAACTCTTAAAGATGCTAGAGACAAAATTGTCGAAGGCACATTATACTCTAACGTGAGTGATCTAATTCAACAATTTAACCAAATGATAATTACTATGAATGGAAATGAATTCCAAACTGGAGGAATTGGTAATCTACCAATCAGAAATTGGAATTTTGATTTTGGATTACTTGGAACAACTCTACTAAATTTAGACGCCAACTACGTCGAAACAGCCCGTAACACAATTGATTATTTTGTAGATTTTGTAGATAACGTATGTATGGATGAAATGGTTAGAGAATCACAAAGAAATGGAATTGCACCACAATCAGATTCACTTAGAAGATTGTCAGGTATTAAGTTCAAAA…
KX655510.1|Rotavirus A strain RVA_Human-wt_UGA_MSK-13-048_2013_G9P[8] VP6 (VP6) mRNA, complete cds|Rotavirus A|1356|6|VP6	GGCTTTAAAACGAAGTCTTCAACATGGATGTCCTGTACTCCTTATCAAAAACTCTTAAAGATGCTAGAGACAAAATTGTCGAAGGCACATTATACTCTAATGTGAGTGATCTAATTCAACAATTTAACCAAATGATAATTACTATGAATGGAAATGAGTTCCAAACTGGAGGAATTGGTAATCTACCAATTAGAAATTGGAATTTTGATTTTGGATTACTTGGAACAACTCTACTAAATTTAGACGCTAACTACGTCGAAACAGCCCGTAACACAATTGATTATTTTGTAGATTTTGTAGATAACGTATGTATGGATGAAATGGTTAGAGAATCACAAAGAAATGGAATTGCACCACAATCAGACTCACTTAGAAAATTGTCAGGCATTAAGTTCAAAA…
KX655521.1|Rotavirus A strain RVA_Human-wt_UGA_MUL-13-427_2013_G8P[4] VP6 (VP6) mRNA, complete cds|Rotavirus A|1356|6|VP6	GGCTTTTAAACGAAGTCTTCACCATGGATGTCCTGTACTCCTTATCAAAAACTCTTAAAGATGCTAGAGACAAAATTGTCGAAGGCACATTATACTCTAACGTGAGTGATCTAATTCAACAATTTAACCAAATGATAATTACTATGAATGGAAATGAATTCCAAACTGGAGGAATTGGTAATCTACCAATCAGAAATTGGAATTTTGATTTTGGATTACTTGGAACAACTCTACTAAATTTAGACGCCAACTACGTCGAAACAGCCCGTAACACAATTGATTATTTTGTAGATTTTGTAGATAACGTATGTATGGATGAAATGGTTAGAGAATCACAAAGAAATGGAATTGCACCACAATCAGATTCACTTAGAAAATTGTCAGGTATTAAGTTCAAAA…
MF168112.1|Rotavirus A strain RVA_Human-wt_USA_VU12-13-42_2013_G12P[8] mixed_genotype segment 6 inner capsid protein VP6 (VP6) gene, complete cds|Rotavirus A|1356|6|VP6	GGCTTTTAAACGAAGTCTTCAACATGGATGTCCTGTACTCCTTGTCAAAAACTCTTAAAGATGCTAGAGACAAAATTGTCGAAGGCACATTATACTCCAATGTAAGTGATCTAATTCAACAATTTAATCAAATGATAATTACTATGAATGGAAATGAGTTCCAAACTGGAGGAATTGGTAATCTACCGATTAGAAATTGGAATTTTGATTTTGGATTACTTGGAACAACTCTATTAAATCTAGATGCTAACTACGTCGAAACGGCCCGCAACACAATTGATTATTTTGTAGATTTTGTAGACAATGTATGTATGGATGAAATGGTTAGAGAATCACAAAGAAATGGAATTGCACCACAATCAGATTCACTTAGAAAGTTATCAGGCATTAAATTTAAAA…
KU956011.1|Rotavirus A isolate Hu_HON_2011825363_2011_G10P[14] VP6 (VP6) gene, complete cds|Rotavirus A|1356|6|VP6	GGCTTTTAAACGAAGTCTTCAACATGGATGTCCTGTACTCCTTGTCAAAAACTCTTAAAGATGCTAGAGACAAAATTGTCGAAGGTACATTATACTCCAATGTAAGTGATCTAATTCAACAATTTAACCAAATGATAATTACTATGAATGGAAATGAATTCCAAACTGGAGGAATTGGTAATCTACCGATTAGAAATTGGAATTTTGATTTTGGATTACTTGGAACAACTCTACTAAATTTAGATGCCAACTACGTCGAGACAGCCCGCAACACGATTGATTATTTTGTAGATTTTGTAGACAATGTATGTATGGATGAAATGGTTAGAGAATCACAAAGGAATGGAATTGCGCCACAATCAGATTCACTTAGAAAGTTGTCAGGTATTAAATTTAAAA…
LC215253.1|Rotavirus A RVA_Human-wt_VNM_SP127_2013_G1P[4] VP6 gene for viral protein 6, complete cds, strain: RVA_Human-wt_VNM_SP127_2013_G1P[4]|Rotavirus A|1356|6|VP6	GGCTTTAAAACGAAGTCTTCAACATGGATGTCCTGTATTCCTTGTCAAAAACTCTTAAAGATGCTAGAGACAAAATTGTCGAAGGCACATTATACTCTAATGTGAGTGATCTAATTCAACAATTTAACCAAATGATAATTACTATGAATGGAAATGAGTTCCAAACTGGAGGAATTGGTAATCTACCAATTAGAAATTGGAATTTTGATTTTGGATTACTTGGAACAACTCTACTAAATTTAGACGCTAATTACGTCGAAACAGCCCGTAACACAATTGATTATTTTGTAGATTTTGTAGATAACGTATGTATGGATGAAATGGTTAGAGAATCACAAAGAAATGGAATTGCACCACAATCAGATTCGCTTAGAAAATTGTCAGGCATTAAGTTCAAAA…
LC215264.1|Rotavirus A RVA_Human-wt_VNM_SP193_2013_G1P[4] VP6 gene for viral protein 6, complete cds, strain: RVA_Human-wt_VNM_SP193_2013_G1P[4]|Rotavirus A|1356|6|VP6	GGCTTTAAAACGAAGTCTTCAACATGGATGTCCTGTATTCCTTGTCAAAAACTCTTAAAGATGCTAGAGACAAAATTGTCGAAGGCACATTATACTCTAATGTGAGTGATCTAATTCAACAATTTAACCAAATGATAATTACTATGAATGGAAATGAGTTCCAAACTGGAGGAATTGGTAATCTACCAATTAGAAATTGGAATTTTGATTTTGGATTACTTGGAACAACTCTACTAAATTTAGACGCTAATTACGTCGAAACAGCCCGTAACACAATTGATTATTTTGTAGATTTTGTAGATAACGTATGTATGGATGAAATGGTTAGAGAATCACAAAGAAATGGAATTGCACCACAATCAGATTCGCTTAGAAAATTGTCAGGCATTAAGTTCAAAA…
KX212867.1|Rotavirus A strain RVA_Cow-wt_TUR_Amasya-1_2015_G8P[5] inner capsid protein VP6 gene, complete cds|Rotavirus A|1356|6|VP6	GGCTTTTAAACGAAGTCTTCAACATGGATGTCCTGTACTCCTTGTCAAAAACTCTTAAAGATGCTAGAGACAAAATTGTCGAAGGCACACTATACTCCAATGTGAGTGATCTAATTCAACAATTTAATCAAATGATAATTACTATGAATGGAAATGAGTTCCAAACTGGAGGAATCGGTAATCTACCAATTAGAAACTGGAATTTTGATTTTGGATTACTTGGAACAACTCTACTAAATTTAGATGCTAATTACGTTGAAACGGCCCGTAATACAATTGATTATTTTGTAGATTTTGTAGATAATGTATGTATGGATGAAATGGTTAGAGAATCACAAAGAAATGGAATCGCACCACAATCAGATTCACTTAGGAAGTTGTCAGGTATCAAATTTAAAA…
KU248432.1|Human rotavirus A strain RVA_Human-wt_BGN_J331_2010_G2P[4] VP6 gene, complete cds|Rotavirus A|1356|6|VP6	GGCTTTAAAATCAAGTCTTCAACATGGATGTCCTGTACTCCTTGTCAAAAACTCTTAAAGATGCTAGAGACAAAATTGTCGAAGGTACATTATACTCTAATGTGAGTGATCTAATTCAACAATTTAACCAAATGATAATTACTATGAATGGAAATGAGTTCCAAACTGGAGGAATTGGTAATCTACCAATTAGAAATTGGAATTTTGATTTTGGATTACTTGGAACAACTCTACTAAATTTAGACGCTAACTACGTCGAAACAGCCCGCAACACAATTGATTATTTTGTAGATTTTGTAGACAACGTATGTATGGATGAAATGGTTAGAGAATCACAAAGAAATGGAATTGCACCACAATCAGATTCACTTAGAAAATTGTCAGGCATTAAGTTCAAAA…
KU199285.1|Human rotavirus A strain RVA_Human-wt_BGN_M334_2013_G2P[4] VP6 gene, complete cds|Rotavirus A|1356|6|VP6	GGCTTTAAAATCAAGTCTTCAACATGGATGTCCTGTACTCCTTGTCAAAAACTCTTAAAGATGCTAGAGACAAAATTGTCGAAGGTACATTATACTCTAATGTGAGTGATCTAATTCAACAATTTAACCAAATGATAATTACTATGAATGGAAATGAGTTCCAAACTGGAGGAATTGGTAATCTACCAATTAGAAATTGGAATTTTGATTTTGGATTACTTGGAACAACTCTACTAAATTTAGACGCTAACTACGTCGAAACAGCCCGCAACACAATTGATTATTTTGTAGATTTTGTAGACAACGTATGTATGGATGAAATGGCTAGAGAATCACAAAGAAATGGAATTGCACCACAATCAGATTCACTTAGAAAATTGTCAGGCATCAAGTTCAAAA…
KU248376.1|Human rotavirus A strain RVA_Human-wt_BGN_J303_2010_G2P[4] VP6 gene, complete cds|Rotavirus A|1356|6|VP6	GGCTTTAAAATCAAGTCTTCAACATGGATGTCCTGTACTCCTTGTCAAAAACTCTTAAAGATGCTAGAGACAAAATTGTCGAAGGTACATTATACTCTAATGTGAGTGATCTAATTCAACAATTTAACCAAATGATAATTACTATGAATGGAAATGAGTTCCAAACTGGAGGAATTGGTAATCTACCAATTAGAAATTGGAATTTTGATTTTGGATTACTTGGAACAACTCTACTAAATTTAGACGCTAACTATGTCGAAACAGCCCGCAACACAATTGATTATTTTGTAGATTTTGTAGACAACGTATGTATGGATGAAATGGTTAGAGAATCACAAAGAAATGGAATTGCACCACAATCAGATTCACTTAGAAAATTGTCAGGCATTAAGTTCAAAA…
KU248398.1|Human rotavirus A strain RVA_Human-wt_BGN_J266_2010_G2P[4] VP6 gene, complete cds|Rotavirus A|1356|6|VP6	GGCTTTAAAATCAAGTCTTCAACATGGATGTCCTGTACTCCTTGTCAAAAACTCTTAAAGATGCTAGAGACAAAATTGTCGAAGGTACATTATACTCTAATGTGAGTGATCTAATTCAACAATTTAACCAAATGATAATTACTATGAATGGAAATGAGTTCCAAACTGGAGGAGTTGGTAATCTACCAATTAGAAATTGGAATTTTGATTTTGGATTACTTGGAACAACTCTACTAAATTTAGACGCTAACTACGTCGAAACAGCCCGCAACACAATTGATTATTTTGTAGATTTTGTAGACAACGTATGTATGGATGAAATGGTTAGAGAATCACAAAGAAATGGAATTGCACCACAATCAGATTCACTTAGAAAATTGTCAGGCATTAAGTTCAAAA…
KU248409.1|Human rotavirus A strain RVA_Human-wt_BGN_J265_2010_G2P[4] VP6 gene, complete cds|Rotavirus A|1356|6|VP6	GGCTTTAAAATCAAGTCTTCAACATGGATGTCCTGTACTCCTTGTCAAAAACTCTTAAAGATGCTAGAGACAAAATTGTCGAAGGTACATTATACTCTAATGTGAGTGATCTAATTCAACAATTTAACCAAATGATAATTACTATGAATGGAAATGAGTTCCAAACTGGAGGAGTTGGTAATCTACCAATTAGAAATTGGAATTTTGATTTTGGATTACTTGGAACAACTCTACTAAATTTAGACGCTAACTACGTCGAAACAGCCCGCAACACAATTGATTATTTTGTAGATTTTGTAGACAACGTATGTATGGATGAAATGGTTAGAGAATCACAAAGAAATGGAATTGCACCACAATCAGATTCACTTAGAAAATTGTCAGGCATTAAGTTCAAAA…
KU356578.1|Human rotavirus A strain RVA_Human-wt_BGN_J253_2010_G2P[4] VP6 gene, complete cds|Rotavirus A|1356|6|VP6	GGCTTTAAAATCAAGTCTTCAACATGGATGTCCTGTACTCCTTGTCAAAAACTCTTAAAGATGCTAGAGACAAAATTGTCGAAGGTACATTATACTCTAATGTGAGTGATCTAATTCAACAATTTAACCAAATGATAATTACTATGAATGGAAATGAGTTCCAAACTGGAGGAATTGGTAATCTACCAATTAGAAATTGGAATTTTGATTTTGGATTACTTGGAACAACTCTACTAAATTTAGACGCTAACTACGTCGAAACAGCCCGCAACACAATTGATTATTTTGTAGATTTTGTAGACAACGTATGTATAGATGAAATGGTTAGAGAATCACAAAGAAATGGAATTGCACCACAATCAGATTCACTTAGAAAATTGTCAGGCATTAAGTTCAAAA…
KU356633.1|Human rotavirus A strain RVA_Human-wt_BGN_M310_2013_G2P[4] VP6 gene, complete cds|Rotavirus A|1356|6|VP6	GGCTTTAAAATCAAGTCTTCAACATGGATGTCCTGTACTCCTTGTCAAAAACTCTTAAAGATGCTAGAGACAAAATTGTCGAAGGTACATTATACTCTAATGTGAGTGATCTAATTCAACAATTTAACCAAATGATAATTACTATGAATGGAAATGAGTTCCAAACTGGAGGAATTGGTAATCTACCAATTAGAAATTGGAATTTTGATTTTGGATTACTTGGAACAACTCTACTAAATTTAGACGCTAACTACGTCGAAACAGCCCGCAACACAATTGATTATTTTGTAGATTTTGTAGACAACGTATGTATGGATGAAATGGCTAGAGAATCACAAAGAAATGGAATTGCACCACAATCAGATTCACTTAGAAAATTGTCAGGCATCAAGTTCAAAA…
KU356644.1|Human rotavirus A strain RVA_Human-wt_BGN_M292_2013_G2P[4] VP6 gene, complete cds|Rotavirus A|1356|6|VP6	GGCTTTAAAATCAAGTCTTCAACATGGATGTCCTGTACTCTTTGTCAAAAACTCTTAAAGATGCTAGAGACAAAATTGTCGAAGGTACATTATACTCTAATGTGAGTGATCTAATTCAACAATTTAACCAAATGATAATTACTATGAATGGAAATGAGTTCCAAACTGGAGGAATTGGTAATCTACCAATTAGAAATTGGAATTTTGATTTTGGATTACTTGGAACAACTCTACTAAATTTAGACGCTAACTACGTCGAAACAGCCCGCAACACAATTGATTATTTTGTAGATTTTGTAGACAACGTATGTATGGATGAAATGGCTAGAGAATCACAAAGAAATGGAATTGCACCACAATCAGATTCACTTAGAAAATTGTCAGGCATCAAGTTCAAAA…
KU356655.1|Human rotavirus A strain RVA_Human-wt_BGN_M289_2013_G2P[4] VP6 gene, complete cds|Rotavirus A|1356|6|VP6	GGCTTTAAAATCAAGTCTTCAACATGGATGTCCTGTACTCCTTGTCAAAAACTCTTAAAGATGCTAGAGACAAAATTGTCGAAGGTACATTATACTCTAATGTGAGTGATCTAATTCAACAATTTAACCAAATGATAATTACTATGAATGGAAATGAGTTCCAAACTGGAGGAATTGGTAATCTACCAATTAGAAATTGGAATTTTGATTTTGGATTACTTGGAACAACTCTACTAAATTTAGACGCTAACTACGTCGAAACAGCCCGCAACACAATTGATTATTTTGTAGATTTTGTAGACAACGTATGTATGGATGAAATGGTTAGAGAATCACAAAGAAATGGAATTGCACCACAATCAGATTCACTTAGAAAATTGTCAGGCATCAAGTTCAAAA…
KU356666.1|Human rotavirus A strain RVA_Human-wt_BGN_M282_2013_G2P[4] VP6 gene, complete cds|Rotavirus A|1356|6|VP6	GGCTTTAAAATCAAGTCTTCAACATGGATGTCCTGTACTCCTTGTCAAAAACTCTTAAAGATGCTAGAGACAAAATTGTCGAAGGTACATTATACTCTAATGTGAGTGATCTAATTCAACAATTTAACCAAATGATAATTACTATGAATGGAAATGAGTTCCAAACTGGAGGAATTGGTAATCTACCAATTAGAAATTGGAATTTTGATTTTGGATTACTTGGAACAACTCTACTAAATTTAGACGCTAACTACGTCGAAACAGCCCGCAACACAATTGATTATTTTGTAGATTTTGTAGACAACGTATGTATGGATGAAATGGCTAGAGAATCACAAAGAAATGGAATTGCACCACAATCAGATTCACTTAGAAAATTGTCAGGCATCAAGTTCAAAA…
LC169856.1|Rotavirus A RVA_Human-wt_THA_PCB-79_2013_G8P[8] VP6 gene for structural protein VP6, complete cds, strain: RVA_Human-wt_THA_PCB-79_2013_G8P[8]|Rotavirus A|1356|6|VP6	GGCTTTTAAACGAAGTCTTCAACATGGATGTCCTGTACTCCTTGTCAAAAACTCTTAAAGATGCTAGAGACAAAATTGTCGAAGGCACATTATACTCTAATGTGAGTGATCTAATTCAACAATTTAATCAAATGATAATTACTATGAATGGAAATGAGTTCCAGACTGGAGGAATTGGTAATCTACCGATTAGAAATTGGAATTTTGATTTTGGACTGCTCGGGACAACTCTACTAAATTTGGACGCTAACTACGTCGAAACGGCCCGCAATACAATTGATTATTTTGTAGATTTCGTGGATAATGTATGTATGGATGAAATGGTTAGAGAGTCACAAAGAAACGGAATTGCACCGCAATCGGATTCGCTCAGAAAGTTGTCAGGTATTAAATTCAAGA…
LC169933.1|Rotavirus A RVA_Human-wt_THA_PCB-656_2014_G8P[8] VP6 gene for structural protein VP6, complete cds, strain: RVA_Human-wt_THA_PCB-656_2014_G8P[8]|Rotavirus A|1356|6|VP6	GGCTTTAAAACGAAGTCTTCAACATGGATGTCCTGTACTCATTGTCAAAAACTCTTAAAGATGCTAGAGACAAAATTGTCGAAGGTACATTATACTCTAATGTGAGTGATCTAATTCAACAATTTAACCAAATGATAATTACTATGAATGGAAATGAGTTCCAAACTGGAGGAATTGGTAATCTACCAATTAGAAATTGGAATTTTGATTTTGGATTACTTGGAACAACTCTACTAAATTTAGACGCTAACTACGTCGAAACAGCCCGCAACACAATTGATTATTTTGTAGATTTTGTAGACAACGTATGTATGGATGAAATGGTTAGAGAATCACAAAGAAATGGAATTGCACCACAATCAGATTCACTTAGAAAATTGTCAGGCATTAAGTTTAAAA…
LC133518.1|Rotavirus A RVA_Cow-tc_THA_A5-10_1988_G8P[1] VP6 gene for structural protein VP6, complete cds|Rotavirus A|1356|6|VP6	GGCTTTTAAACGAAGTCTTCAACATGGATGTCCTATACTCCCTGTCAAAAACTCTTAAAGATGCTAGAGACAAGATTGTCGAAGGCACATTATATTCTAATGTGAGTGATCTAATTCAACAATTTAACCAAATGATAATTACTATGAATGGAAATGAGTTCCAAACTGGAGGAATTGGTAACCTACCAATTAGAAATTGGAATTTTGATTTTGGATTACTTGGAACAACTCTACTAAATTTAGACGCTAACTACGTCGAAACAGCCCGTAATACAATTGATTATTTTGTAGATTTTGTAGATAACGTATGCATGGATGAAATGGTTAGAGAATCACAAAGAAATGGAATTGCACCACAATCGGATTCGCTTAGAAAATTGTCAGGTATTAAATTCAAAA…
KU128896.1|Rotavirus A strain RVA_Human-wt_Bel_BEF06018_2014_G29P41 VP6 gene, complete cds|Rotavirus A|1356|6|VP6	GGCTTTTAAACGAAGTCTTCAACATGGATGTCCTGTACTCCCTGTCAAAAACTCTTAAAGATGCCAGAGACAAAATTGTCGAAGGTACATTATACTCAAATGTGAGTGATCTAATTCAACAATTTAATCAAATGATAATTACTATGAATGGAAATGAGTTCCAAACTGGAGGAATTGGTAATCTACCGGTTAGAAATTGGAATTTTGATTTTGGATTACTTGGAACGACTCTGCTAAATTTAGACGCTAACTACGTCGAAACGGCCCGTAATACAATTGATTACTTTGTAGATTTTGTAGATAATGTATGTATGGATGAAATGGTTAGAGAATCACAAAGAAATGGAATTGCACCACAATCAGACTCACTTAGAAAGTTGTCAGGTATTAAATTTAAAA…
KU550286.1|Rotavirus A strain RVA_Human-wt_ESP_SS98242319_2015_G3P[8] VP6 gene, complete cds|Rotavirus A|1356|6|VP6	GGCTTTAAAACGAAGTCTTCAACATGGATGTCCTGTACTCATTGTCAAAAACTCTTAAAGATGCTAGAGACAAAATTGTCGAAGGTACATTATACTCTAATGTGAGTGATCTAATTCAACAATTTAATCAAATGCTAATTACTATGAATGGAAATGAGTTCCAAACTGGAGGAATTGGTAATCTACCAATTAGAAATTGGAATTTTGATTTTGGATTACTTGGAACAACTCTACTAAATTTAGACGCTAACTACGTCGAAACAGCCCGCAACACAATTGATTATTTTGTAGATTTTGTAGACAACGTATGTATGGATGAAATGGTTAGAGAATCACAAAGAAATGGAATCGCACCGCAATCAGATTCACTTAGAAAATTATCAGGTATTAAGTTCAAAA…
KU550287.1|Rotavirus A strain RVA_Human-wt_ESP_SS61720845_2015_G3P[8] VP6 gene, complete cds|Rotavirus A|1356|6|VP6	GGCTTTAAAACGAAGTCTTCAACATGGATGTCCTGTATTCCTTGTCAAAAACTCTTAAAGATGCTAGAGACAAGATTGTCGAAGGCACATTATACTCTAATGTGAGTGATCTAATTCAACAATTTAACCAAATGATAATTACTATGAATGGAAATGAGTTCCAAACTGGAGGAATTGGTAATCTACCAATTAGAAATTGGAATTTTGATTTTGGATTACTTGGAACAACTCTACTAAATTTAGACGCTAATTACGTCGAAACAGCCCGCAACACAATTGATTATTTTGTAGATTTTGTAGATAACGTATGTATGGATGAAATGGTTAGAGAATCACAAAGAAATGGAATTGCACCACAATCAGATTCGCTTAGAAAATTGTCAGGCATTAAGTTTAAAA…
KU550288.1|Rotavirus A strain RVA_Human-wt_ESP_SS75915299_2015_G3P[8] VP6 gene, complete cds|Rotavirus A|1356|6|VP6	GGCTTTAAAACGAAGTCTTCAACATGGATGTCCTGTACTCATTGTCAAAAACTCTTAAAGATGCTAGAGACAAAATTGTCGAAGGTACATTATACTCTAATGTGAGTGATCTAATTCAACAATTTAATCAAATGCTAATTACTATGAATGGAAATGAGTTCCAAACTGGAGGAATTGGTAATCTACCAATTAGAAATTGGAATTTTGATTTTGGATTACTTGGAACAACTCTACTAAATTTAGACGCTAACTACGTCGAAACAGCCCGCAACACAATTGATTATTTTGTAGATTTTGTAGACAACGTATGTATGGATGAAATGGTTAGAGAATCACAAAGAAATGGAATCGCACCACAATCAGATTCACTTAGAAAATTATCAGGTATTAAGTTCAAAA…
KU550290.1|Rotavirus A strain RVA_Human-wt_ESP_SS96217158_2015_G3P[8] VP6 gene, complete cds|Rotavirus A|1356|6|VP6	GGCTTTAAAACGAAGTCTTCAACATGGATGTCCTGTATTCCTTGTCAAAAACTCTTAAAGATGCTAGAGACAAGATTGTCGAAGGCACATTATACTCTAATGTGAGTGATCTAATTCAACAATTTAACCAAATGATAATTACTATGAATGGAAATGAGTTCCAAACTGGAGGAATTGGTAATCTACCAATTAGAAATTGGAATTTTGATTTTGGATTACTTGGAACAACTCTACTAAATTTAGACGCTAATTACGTCGAAACAGCCCGCAACACAATTGATTATTTTGTAGATTTTGTAGATAACGTATGTATGGATGAAATGGTTAGAGAATCACAAAGAAATGGAATTGCACCACAATCAGATTCGCTTAGAAAATTGTCAGGCATTAAGTTTAAAA…
KX362616.1|Rotavirus A strain RVA_Human-wt_VNM_16020_36_VP6 inner capsid protein (VP6) gene, complete cds|Rotavirus A|1356|6|VP6	GGCTTTAAAACGAAGTCTTCAACATGGATGTCCTGTACTCCTTGTCAAAAACTCTTAAAGATGCTAGAGACAAGATTGTCGAAGGCACATTATACTCTAATGTGAGTGATCTAATTCAACAATTTAACCAAATGATAATTACTATGAATGGAAATGAGTTCCAAACTGGAGGAATTGGTAATCTACCAATTAGAAATTGGAATTTTGATTTTGGATTACTTGGAACAACTTTACTAAATTTAGACGCTAATTACGTCGAAACAGCCCGCAACACAATTGATTATTTTGTAGATTTTGTAGATAACGTATGTATGGATGAAATGGTTAGAGAATCACAAAGAAATGGAATTGCGCCACAATCAGATTCGCTTAGAAAATTGTCAGGCATTAAGTTCAAAA…
KX362715.1|Rotavirus A strain RVA_Human-wt_VNM_16020_74_VP6 inner capsid protein (VP6) gene, complete cds|Rotavirus A|1356|6|VP6	GGCTTTAAAACGAAGTCTTCAACATGGATGTCCTGTACTCCTTGTCAAAAACTCTTAAAGATGCTAGAGACAAGATTGTCGAAGGCACATTATACTCTAATGTGAGTGATCTAATTCAACAATTTAACCAAATGATAATTACTATGAATGGAAATGAGTTCCAAACTGGAGGAATTGGTAATCTACCAATTAGAAATTGGAATTTTGATTTTGGATTACTTGGAACAACTTTACTAAATTTAGACGCTAATTACGTCGAAACAGCCCGCAACACAATTGATTATTTTGTAGATTTTGTAGATAACGTATGTATGGATGAAATGGTTAGAGAATCACAAAGAAATGGAATTGCGCCACAATCAGATTCGCTTAGAAAATTGTCAGGCATTAAGTTCAAAA…
KX363252.1|Rotavirus A strain RVA_Human-wt_VNM_12067_91_VP6_c2 inner capsid protein (VP6) gene, complete cds|Rotavirus A|1356|6|VP6	GGCTTTAAAACGAAGTCTTCAACATGGATGTCCTGTACTCCTTGTCAAAAACTCTTAAAGATGCTAGAGACAAGATTGTCGAAGGCACATTATACTCTAATGTGAGTGATCTAATTCAACAATTTAACCAAATGATAATTACTATGAATGGAAATGAGTTCCAAACTGGAGGAATTGGTAATCTACCAATTAGAAATTGGAATTTTGATTTTGGATTACTTGGAACAACTTTACTAAATTTAGACGCTAATTACGTCGAAACAGCCCGCAACACAATTGATTATTTTGTAGATTTTGTAGATAACGTATGTATGGATGAAATGGTTAGAGAATCACAAAGAAATGGAATTGCGCCACAATCAGATTCGCTTAGAAAATTGTCAGGCATTAAGTTCAAAA…
KT936630.1|Human rotavirus A isolate CMHN49-12 inner capsid protein (VP6) gene, complete cds|Rotavirus A|1356|6|VP6	GGCTTTTAAACGAAGTCTTCAACATGGATGTCCTGTACTCCTTGTCAAAAACTCTTAAAGATGCTAGAGACAAAATTGTCGAAGGTACATTATACTCTAATGTGAGTGATCTAATTCAACAATTTAACCAAATGATAATTACTATGAATGGAAATGAGTTCCAAACTGGAGGAATTGGTAATCTACCAATTAGAAATTGGAATTTTGATTTTGGATTACTTGGAACAACTCTACTAAATTTAGACGCTAACTACGTCGAAACAGCCCGCAACACAATTGATTATTTTGTAGATTTTGTAGACAACGTATGTATGGATGAAATGGTTAGAGAATCACAACGAAATGGAATTGCACCACAATCAGATTCACTTAGAAAATTGTCAGGCATTAAGTTCAAAA…
KU708258.1|Rotavirus A strain RVA_roe deer-wt_SLO_D38-14_2014_G6P[15] VP6 gene, complete cds|Rotavirus A|1356|6|VP6	GGCTTTTAAACGAAGTCTTCAACATGGATGTCCTGTACTCCTTATCAAAAACTCTTAAAGATGCTAGAGACAAAATTGTCGAAGGCACATTATACTCTAATGTAAGTGATCTAATTCAACAATTTAATCAAATGATAATTACTATGAATGGAAATGAGTTCCAAACTGGAGGAATTGGTAATCTACCGATTAGAAATTGGAATTTTGATTTTGGATTACTTGGAACAACTCTACTAAATTTGGATGCTAACTACGTCGAAACAGCCCGCAATACAATTGATTATTTTGTAGATTTTGTAGATAATGTATGTATGGATGAAATGGTTAGAGAATCGCAAAGAAATGGAATTGCACCACAATCAGATTCACTTAGAAAGTTGTCAGGTATTAAATTCAAAA…
KU059770.1|Rotavirus A strain RVA_Human-wt_AUS_D388_2013_G3P[8] segment 6 inner capsid protein VP6 gene, complete cds|Rotavirus A|1356|6|VP6	GGCTTTTAAACGAAGTCTTCAACATGGATGTCCTGTACTCATTGTCAAAAACTCTTAAAGATGCTAGAGACAAAATTGTCGAAGGTACATTATACTCTAATGTGAGTGATCTAATTCAACAATTTAATCAAATGCTAATTACTATGAATGGAAATGAGTTCCAAACTGGAGGAATTGGTAATCTACCAATTAGAAATTGGAATTTTGATTTTGGATTACTTGGAACAACTCTACTAAATTTAGACGCTAACTACGTCGAAACAGCCCGCAACACAATTGATTATTTTGTAGATTTTGTAGACAACGTATGTATGGATGAAATGGTTAGAGAATCACAAAGAAATGGAATTGCACCACAATCAGATTCACTTAGAAAATTATCAGGTATTAAGTTCAAAA…
KR701633.1|Rotavirus A strain RVA_Human-wt_USA_2011729115_2011_G2P[4] VP6 (VP6) gene, complete cds|Rotavirus A|1356|6|VP6	GGCTTTAAAACGAAGTCTTCAACATGGATGTCCTGTACTCCTTGTCAAAAACTCTTAAAGATGCTAGAGACAAGATTGTCGAAGGCACACTATACTCTAATGTGAGTGATCTAATTCAACAATTTAACCAAATGATAATTACTATGAATGGAAATGAGTTCCAAACTGGAGGAATTGGTAATCTACCAATTAGAAATTGGAATTTTGATTTTGGATTACTTGGAACAACTTTACTAAATTTAGACGCTAATTACGTCGAAACAGCCCGCAACACAATTGATTATTTTGTAGATTTTGTAGATAACGTATGTATGGATGAAATGGTTAGAGAATCACAAAGAAATGGAATTGCGCCACAATCAGATTCGCTTAGAAAATTGTCAGGCATTAAGTTCAAAA…
KP007150.1|Human rotavirus A strain RVA_Human-wt_PHI_TGO12-003_2012_G2P[4] inner capsid (VP6) gene, complete cds|Rotavirus A|1356|6|VP6	GGCTTTAAAACGAAGTCTTCAACATGGATGTCCTGTACTCCTTGTCAAAAACTCTTAAAGATGCTAGAGACAAAATTGTCGAAGGTACATTATACTCTAATGTGAGTGATCTAATTCAACAATTTAACCAAATGATAATTACTATGAATGGAAATGAGTTCCAAACTGGAGGAATTGGTAATCTACCAATTAGAAATTGGAATTTTGATTTTGGATTACTTGGAACAACTCTACTAAATTTAGACGCTAACTACGTCGAAACAGCCCGTAACGCAATTGATTATTTTGTAGATTTTGTAGACAACGTATGTATGGATGAAATGGTCAGAGAATCACAAAGAAATGGAATTGCACCACAATCAGATTCACTTAGAAAATTGTCAGGCATTAAGTTCAAAA…
KP007161.1|Human rotavirus A strain RVA_Human-wt_PHI_TGO12-004_2012_G1P[8] inner capsid (VP6) gene, complete cds|Rotavirus A|1356|6|VP6	GGCTTTAAAACGAAGTCTTCAACATGGATGTCCTGTACTCCTTGTCAAAAACTCTTAAAGATGCTAGAGACAAAATTGTTGAAGGTACATTATACTCTAATGTGAGTGATCTAATTCAACAATTTAACCAAATGATAATTACTATGAATGGAAATGAGTTCCAAACTGGAGGAATTGGTAATCTACCAATTAGAAATTGGAATTTTGATTTTGGATTACTTGGAACAACTCTACTAAATTTAGACGCTAACTACGTCGAAACAGCCCGTAACACAATTGATTATTTTGTAGATTTTGTAGACAACGTATGTATGGATGAAATGGTCAGAGAATCACAAAGGAATGGAATTGCACCACAATCAGATTCACTTAGAAAATTGTCAGGCATTAAGTTCAAAA…
KP007172.1|Human rotavirus A strain RVA_Human-wt_PHI_TGO12-007_2012_G2P[4] inner capsid (VP6) gene, complete cds|Rotavirus A|1356|6|VP6	GGCTTTAAAACGAAGTCTTCAACATGGATGTCCTGTACTCCTTGTCAAAAACTCTTAAAGATGCTAGAGACAAAATTGTCGAAGGTACATTATACTCTAATGTGAGTGATCTAATTCAACAATTTAACCAAATGATAATTACTATGAATGGAAATGAGTTCCAAACTGGAGGAATTGGTAATCTACCAATTAGAAATTGGAATTTTGATTTTGGATTACTTGGAACAACTCTACTAAATTTAGACGCTAACTACGTCGAAACAGCCCGTAACACAATTGATTATTTTGTAGATTTTGTAGACAACGTATGTATGGATGAAATGGTCAGAGAATCACAAAGGAATGGAATTGCACCACAATCAGATTCACTTAGAAAATTGTCAGGCATTAAGTTCAAAA…
KP007183.1|Human rotavirus A strain RVA_Human-wt_PHI_TGO12-012_2012_G1P[8] inner capsid (VP6) gene, complete cds|Rotavirus A|1356|6|VP6	GGCTTTAAAACGAAGTCTTCAACATGGATGTCCTGTACTCATTGTCAAAAACTCTTAAAGATGCTAGAGACAAAATTGTCGAAGGTACATTATACTCTAATGTGAGTGATCTAATTCAACAATTTAATCAAATGCTAATTACTATGAATGGAAATGAGTTCCAAACTGGAGGAATTGGTAATCTACCAATTAGAAATTGGAATTTTGATTTTGGATTACTTGGAACAACTCTACTAAATTTAGACGCTAACTACGTCGAAACAGCCCGCAACACAATTGATTATTTTGTAGATTTTGTAGACAACGTATGTATGGATGAAATGGTTAGAGAATCACAAAGAAATGGAATTGCACCACAATCAGATTCACTTAGAAAATTATCAGGTATTAAGTTCAAAA…
KP007203.1|Human rotavirus A strain RVA_Human-wt_PHI_TGO12-045_2012_G1P[8] inner capsid (VP6) gene, complete cds|Rotavirus A|1356|6|VP6	GGCTTTAAAACGAAGTCTTCAACATGGATGTCCTGTACTCATTGTCAAAAACTCTTAAAGATGCTAGAGACAAAATTGTCGAAGGTACATTATACTCTAATGTGAGTGATCTAATTCAACAATTTAATCAAATGCTAATTACTATGAATGGAAATGAGTTCCAAACTGGAGGAATTGGTAATCTACCAATTAGAAATTGGAATTTTGATTTTGGACTACTTGGAACAACTCTACTAAATTTAGACGCTAACTACGTCGAAACAGCCCGCAACACAATTGATTATTTTGTAGATTTTGTAGACAACGTATGTATGGATGAAATGGTTAGAGAATCACAAAGAAATGGAATTGCACCACAATCAGATTCACTTAGAAAATTATCAGGTATTAAGTTCAAAA…
LC066654.1|Human rotavirus A VP6 gene for structural protein VP6, complete cds, strain: RVA_Human-wt_THA_SKT-109_2013_G1P[8]|Rotavirus A|1356|6|VP6	GGCTTTAAAACGAAGTCTTCAACATGGATGTCCTGTACTCATTGTCAAAAACTCTTAAAGATGCTAGAGACAAAATTGTCGAAGGTACATTATACTCTAATGTGAGTGATCTAATTCAACAATTTAATCAAATGCTAATTACTATGAATGGAAATGAGTTCCAAACTGGAGGAATTGGTAATCTACCAATTAGAAATTGGAATTTTGATTTTGGATTACTTGGAACAACTCTACTAAATTTAGACGCTAACTACGTCGAAACAGCCCGCAACACAATTGATTATTTTGTAGATTTTGTAGACAACGTATGTATGGATGAAATGGTTAGAGAATCACAAAGAAATGGAATTGCACCACAATCAGATTCACTTAGAAAATTATCAGGTATTAAGTTCAAAA…
LC055551.1|Human rotavirus A VP6 gene for structural protein VP6, complete cds, strain: RVA_Human-wt_THA_SKT-27_2012_G6P[14]|Rotavirus A|1356|6|VP6	GGCTTTAAAACGAAGTCTTCAACATGGATGTCCTGTACTCCTTGTCAAAAACTCTTAAAGATGCTAGAGACAAAATTGTCGAAGGCACACTATACTCCAATGTGAGTGATCTAATTCAACAATTTAATCAAATGATAATTACTATGAATGGAAATGAATTCCAAACTGGAGGAATCGGTAATCTACCAATTAGAAACTGGAACTTTGATTTTGGATTACTTGGAACAACTCTACTAAATTTAGACGCTAACTACGTCGAGACGGCCCGCAATACAATTGATTATTTTGTAGATTTTGTAGATAATGTATGTATGGATGAAATGGTTAGAGAATCACAAAGGAATGGAATTGCACCACAATCAGATTCACTTAGAAAGTTGTCAGGTATTAAATTTAAAA…
KP752575.1|Rotavirus A strain RVA_Human-wt_TZA_MRC-DPRU4570_2011_G8P[4] segment 6 inner capsid protein VP6 (VP6) gene, complete cds|Rotavirus A|1356|6|VP6	GGCTTTAAAACGAAGTCTTCACCATGGATGTCCTGTACTCCTTATCAAAAACTCTTAAAGATGCTAGAGACAAAATTGTCGAAGGCACATTATACTCTAACGTGAGTGATCTAATTCAACAATTTAACCAAATGATAATTACTATGAATGGAAATGAATTCCAAACTGGAGGAATTGGTAATCTACCAATCAGAAATTGGAATTTTGATTTTGGATTACTTGGAACAACTCTACTAAATTTAGACGCCAACTACGTCGAAACAGCTCGTAACACAATTGATTATTTTGTAGATTTTGTAGATAACGTATGTATGGATGAAATGGTTAGAGAATCACAAAGAAATGGAATTGCACCACAATCAGATTCACTTAGAAAATTGTCAGGTATTAAGTTCAAAA…
KP258402.1|Rotavirus A strain RVA_Human-wt_BEL_BE5028_2012_G3P[14] segment 6, complete sequence|Rotavirus A|1356|6|VP6	GGCTTTTAAACGAAGTCTTCAACATGGATGTCCTGTATTCATTATCGAAAACTCTTAAAGATGCTAGAGACAAAATTGTCGAAGGCACATTATACTCCAACGTGAGTGATCTAATTCAGCAATTTAATCAAATGATAATTACTATGAATGGAAATGAGTTCCAAACTGGGGGAATTGGTAATTTACCAGTTAGAAATTGGAATTTTGATTTTGGACTACTTGGAACAACTCTATTAAATTTAGACGCTAACTATGTTGAAACGGCACGTAATACAATTGATTATTTTGTAGATTTTGTAGATAATGTATGCATAGACGAAATGGTTAGAGAATCACAAAGAAATGGAATTGCACCACAATCAGATTCACTTAGAAAGCTGTCAGGCATTAAGTTTAAAA…
KJ411437.1|Rotavirus A strain RVA_Human-wt_US_2012841174_2012_G8P[14] VP6 (VP6) gene, complete cds|Rotavirus A|1356|6|VP6	GGCTTTTAAACGAAGTCTTCAACATGGATGTCCTGTACTCCTTGTCAAAAACTCTTAAAGATGCTAGAGACAAAATTGTCGAAGGCACATTATACTCCAATGTAAGTGATCTAATTCAACAATTTAATCAAATGATAATTACTATGAATGGAAATGAATTCCAAACTGGAGGAATTGGTAATCTACCGATTAGAAATTGGAATTTTGATTTTGGATTACTTGGAACAACTCTACTAAATTTAGATGCCAACTACGTCGAAACAGCCCGTAATACAATTGATTATTTTGTAGATTTTGTAGACAATGTATGCATGGATGAAATGGTTAGAGAATCACAAAGAAATGGAATTGCACCACAATCAGATTCACTTAGAAAGTTGTCAGGTATTAAATTTAAAA…
AB972860.1|Porcine rotavirus A VP6 gene for structural protein VP6, complete cds, strain: RVA_Pig-tc_THA_P343_1991_G10P[5]|Rotavirus A|1356|6|VP6	GGCTTTTAAACGAAGTCTTCAACATGGATGTCCTGTACTCCTTGTCAAAAACTCTTAAAGATGCTAGAGACAAAATTGTCGAAGGCACATTATACTCCAATGTAAGTGATCTAATTCAACAATTTAATCAAATGATAATTACTATGAATGGAAATGAGTTCCAAACTGGAGGAATTGGTAATCTACCGATTAGAAATTGGAATTTTGATTTTGGATTACTTGGAACAACTCTACTAAATTTAGATGCTAACTACGTTGAAACGGCCCGCAATACAATTGATTATTTTGTAGATTTTGTAGATAATGTATGCATGGACGAAATGGTTAGAGAATCACAAAGAAATGGAATTGCACCACAATCAGATTCACTTAGAAAGTTGTCAGGCATTAAATTTAAAA…
KJ870882.1|Rotavirus A strain RVA_Human-wt_COD_KisB565_2010_G8P[6] segment 6, complete sequence|Rotavirus A|1356|6|VP6	GGCTTTAAAACGAAGTCTTCAACATGGATGTCCTGTACTCCTTGTCAAAAACTCTTAAAGATGCTAGAGACAAGATTGTCGAAGGCACATTATACTCTAATGTGAGTAATCTAATTCAACAATTTAACCAAATGATAATTACTATGAATGGAAATGAGTTCCAAACTGGAGGAATTGGTAATCTACCAATTAGAAATTGGAATTTTGATTTTGGATTGCTTGGAACAACTCTACTAAATTTAGACGCTAATTACGTCGAAACAGCCCGCAACACAATTGATTATTTTGTAGATTTTGTAGATAACGTATGTATGGATGAAATGGTTAGAGAATCACAAAGAAATGGAATTGCACCACAATCAGATTCACTTAGAAAATTGTCAGGCATTAAGTTCAAGA…
KJ870893.1|Rotavirus A strain RVA_Human-wt_COD_KisB554_2010_G8P[6] segment 6, complete sequence|Rotavirus A|1356|6|VP6	GGCTTTAAAACGAAGTCTTCAACATGGATGTCCTGTACTCCTTGTCAAAAACTCTTAAAGATGCTAGAGACAAGATTGTCGAAGGCACATTATACTCTAATGTGAGTAATCTAATTCAACAATTTAACCAAATGATAATTACTATGAATGGAAATGAGTTCCAAACTGGAGGAATTGGTAATCTACCAATTAGAAATTGGAATTTTGATTTTGGATTGCTTGGAACAACTTTACTAAATTTAGACGCTAATTACGTCGAAACAGCCCGCAACACAATTGATTATTTTGTAGATTTTGTAGATAACGTATGTATGGATGAAATGGTTAGAGAATCACAAAGAAATGGAATTGCACCACAATCAGATTCACTTAGAAAATTGTCAGGCATTAAGTTCAAGA…
KJ748480.1|Rotavirus A strain RVA_Human-wt_GHA_GH019-08_2008_G8P[6] VP6 gene, complete cds|Rotavirus A|1356|6|VP6	GGCTTTTAAACGAAGTCTTCAACATGGATGTCCTGTACTCCTTGTCAAAAACTCTTAAAGATGCTAGAGACAAGATTGTCGAAGGCACATTATACTCCAATGTGAGTGATCTAATCCAACAATTTAATCAAATGATAATTACTATGAATGGAAATGAGTTTCAAACTGGAGGAATTGGTAACCTACCAATTAGGAATTGGAATTTTGATTTTGGACTACTTGGAACAACTCTACTAAATTTAGACGCTAACTATGTCGAGACGGCCCGCAATACAATTGATTATTTTGTAGATTTTGTAGATAATGTATGTATGGATGAAATGGTTAGAGAGTCGCAAAGAAATGGGATTGCACCACAATCAGATTCGCTTAGAAAGTTATCAGGTATTAAATTTAAGA…
KJ639016.1|Rotavirus A isolate RVA_Human_JPN_S13-30_2013_G3P[4] segment 6 VP6 gene, complete cds|Rotavirus A|1356|6|VP6	GGCTTTTAAACGAAGTCTTCAACATGGATGTCCTGTACTCCTTGTCAAAAACTCTTAAAGATGCTAGAGACAAAATTGTCGAAGGTACATTATACTCTAATGTGAGTGATCTAATTCAACAATTTAATCAAATGCTAATTACTATGAATGGAAATGAGTTCCAAACTGGAGGAATTGGTAATCTACCAATTAGAAATTGGAATTTTGATTTTGGATTACTTGGAACAACTCTACTAAATTTAGACGCTAACTACGTCGAAACAGCCCGCAACACAATTGATTATTTTGTAGATTTTGTAGACAACGTATGTATGGATGAAATGGTTAGAGAATCACAAAGAAATGGAATCGCACCGCAATCAGATTCACTTAGAAAATTATCAGGTATTAAGTTCAAAA…
KJ639027.1|Rotavirus A isolate RVA_Human_JPN_S13-45_2013_G3P[4] segment 6 VP6 gene, complete cds|Rotavirus A|1356|6|VP6	GGCTTTTAAACGAAGTCTTCAACATGGATGTCCTGTACTCCTTGTCAAAAACTCTTAAAGATGCTAGAGACAAAATTGTCAAAGGTACATTATACTCTAATGTGGGTGATCTAATTCAACAATTTAATCAAATGCTAATTACTATGAATGGAAATGAGTTCCAAACTGGAGGAATTGGTAATCTACCAATTAGAAATTGGAATTTTGATTTTGGATTACTTGGAACAACTCTACTAAATTTAGACGCTAACTACGTCGAAACAGCCCGCAACACAATTGATTATTTTGTAGATTTTGTAGACAACGTATGTATGGATGAAATGGTTAGAGAATCACAAAGAAATGGAATCGCACCGCAATCAGATTCACTTAGAAAATTATCAGGTATTAAGTTCAAAA…
KC713896.1|Human rotavirus A isolate Hu_RUS_O1299_2012_G2P[6] inner capsid protein VP6 (VP6) gene, complete cds|Rotavirus A|1356|6|VP6	GGCTTTTAAACGAAGTCTTCAACATGGATGTCCTGTACTCATTGTCAAAAACTCTTAAAGATGCTAGAGACAAAATTGTCGAAGGTACATTATACTCTAATGTGAGTGATCTAATTCAACAATTTAACCAAATGATAATTACTATGAATGGAAATGAGTTCCAAACTGGAGGAATTGGTAATCTACCAATTAGAAATTGGAATTTTGATTTTGGATTACTTGGAACAACTCTACTAAATTTAGACGCTAACTACGTCGAAACAGCCCGCAACACAATTGATTATTTTGTAGATTTTGTAGACAACGTATGTATGGATGAAATGGTTAGAGAATCACAAAGAAATGGAATTGCACCACAATCAGATTCACTTAGAAAATTGTCAGGCATTAAGTTCAAAA…
KF036137.1|Human rotavirus A isolate Hu_RUS_Nov10-N85_2010 inner capsid protein VP6 (VP6) gene, complete cds|Rotavirus A|1356|6|VP6	GGCTTTTAAACGAAGTCTTCAACATGGATGTCCTGTACTCCTTGTCAAAAACTCTTAAAGATGCTAGAGACAAAATTGTCGAAGGTACATTATACTCTAATGTGAGTGATCTAATTCAACAATTTAACCAAATGATAATTACTATGAATGGAAATGAGTTCCAAACTGGAGGAATTGGTAATCTACCAATTAGAAATTGGAATTTTGATTTTGGATTACTTGGAACAACTCTACTAAATTTAGACGCTAACTACGTCGAAACAGCCCGCAACACAATTGATTATTTTGTAGATTTTGTAGACAACGTATGTATGGATGAAATGGTTAGAGAATCACAAAGAAATGGAATTGCACCACAATCAGATTCACTTAGAAAATTGTCAGGCATTAAGTTCAAAC…
KF036141.1|Human rotavirus A isolate Hu_RUS_Nov10-N407_2010_G2P[4] inner capsid protein VP6 (VP6) gene, complete cds|Rotavirus A|1356|6|VP6	GGCTTTTAAACGAAGTCTTCAACATGGATGTCCTGTACTCCTTGTCAAAAACTCTTAAAGATGCTAGAGACAAAATTGTCGAAGGTACATTATACTCTAATGTGAGTGATCTAATTCAACAATTTAACCAAATGATAATTACTATGAATGGAAATGAGTTCCAAACTGGAGGAATTGGTAATCTACCAATTAGAAATTGGAATTTTGATTTTGGATTACTTGGAACAACTCTACTAAATTTAGACGCTAACTACGTCGAAACAGCCCGCAACACAATTGATTATTTTGTAGATTTTGTAGACAACGTATGTATGGATGAAATGGTTAGAGAATCACAAAGAAATGGAATTGCACCACAATCAGATTCACTTAGAAAATTGTCAGGCATTAAGTTCAAAC…
KF036142.1|Human rotavirus A isolate Hu_RUS_Nov10-N423_2010_G2P[4] inner capsid protein VP6 (VP6) gene, complete cds|Rotavirus A|1356|6|VP6	GGCTTTTAAACGAAGTCTTCAACATGGATGTCCTGTACTCCTTGTCAAAAACTCTTAAAGATGCTAGAGACAAAATTGTCGAAGGTACATTATACTCTAATGTGAGTGATCTAATTCAACAATTTAACCAAATGATAATTACTATGAATGGAAATGAGTTCCAAACTGGAGGAATTGGTAATCTACCAATTAGAAATTGGAATTTTGATTTTGGATTACTTGGAACAACTCTACTAAATTTAGACGCTAACTACGTCGAAACAGCCCGCAACACAATTGATTATTTTGTAGATTTTGTAGACAACGTATGTATGGATGAAATGGTTAGAGAATCACAAAGAAATGGAATTGCACCACAATCAGATTCACTTAGAAAATTGTCAGGCATTAAGTTCAAAC…
KF036145.1|Human rotavirus A isolate Hu_RUS_Nov11-N2246_2011_G2P[8] inner capsid protein VP6 (VP6) gene, complete cds|Rotavirus A|1356|6|VP6	GGCTTTTAAACGAAGTCTTCAACATGGATGTCCTGTACTCCTTGTCAAAAACTCTTAAAGATGCTAGAGACAAAATTGTCGAAGGCACCTTATACTCTAATGTGAGTGATCTAATTCAACAATTTAACCAAATGATAATTACTATGAATGGAAATGAGTTCCAAACTGGAGGAATTGGTAATCTACCAATTAGAAATTGGAATTTTGATTTTGGATTACTTGGAACAACTCTACTAAATTTAGACGCTAACTACGTCGAAACAGCCCGCAACACAATTGACTATTTTGTAGATTTTGTAGATAACGTATGTATGGATGAAATGGTTAGAGAGTCACAAAGAAATGGAATTGCACCACAATCAGATTCACTTAGAAAATTATCAGGCATTAAGTTCAAAA…
KF036153.1|Human rotavirus A isolate Hu_RUS_Nov12-N5000_2012_G2P[4] inner capsid protein VP6 (VP6) gene, complete cds|Rotavirus A|1356|6|VP6	GGCTTTTAAACGAAGTCTTCAACATGGATGTCCTGTACTCATTGTCAAAAACTCTTAAAGATGCTAGAGACAAAATTGTCGAAGGTACATTATACTCTAATGTGAGTGATCTAATTCAACAATTTAACCAAATGATAATTACTATGAATGGAAATGAGTTCCAAACTGGAGGAATTGGTAATCTACCAATTAGAAATTGGAATTTTGATTTTGGATTACTTGGAACAACTCTACTAAATTTAGACGCTAACTACGTCGAAACAGCCCGCAACACAATTGATTATTTTGTAGATTTTGTAGACAACGTATGTATGGATGAAATGGTTAGAGAATCACAAAGAAATGGAATTGCACCACAATCAGATTCACTTAGAAAATTGTCAGGCATTAAGTTCAAAA…
KF036155.1|Human rotavirus A isolate Hu_RUS_Nov12-N5188_2012 inner capsid protein VP6 (VP6) gene, complete cds|Rotavirus A|1356|6|VP6	GGCTTTTAAACGAAGTCTTCAACATGGATGTCCTGTACTCATTGTCAAAAACTCTTAAAGATGCTAGAGACAAAATTGTCGAAGGTACATTATACTCTAATGTGAGTGATCTAATTCAACAATTTAACCAAATGATAATTACTATGAATGGAAATGAGTTCCAAACTGGAGGAATTGGTAATCTACCAATTAGAAATTGGAATTTTGATTTTGGATTACTTGGAACAACTCTACTAAATTTAGACGCTAACTACGTCGAAACAGCCCGCAACACAATTGATTATTTTGTAGATTTTGTAGACAACGTATGTATGGATGAAATGGTTAGAGAATCACAAAGAAATGGAATTGCACCACAATCAGATTCACTTAGAAAATTGTCAGGCATTAAGTTCAAAA…
KF036156.1|Human rotavirus A isolate Hu_RUS_O251_2008_G2P[4] inner capsid protein VP6 (VP6) gene, complete cds|Rotavirus A|1356|6|VP6	GGCTTTTAAACGAAGTCTTCAACATGGATGTCCTGTACTCCTTGTCAAAAACTCTTAAAGATGCTAGAGACAAAATTGTCGAAGGTACATTATACTCTAATGTGAGTGATCTAATTCAACAATTTAACCAAATGATAATTACTATGAATGGAAATGAGTTCCAAACTGGAGGAATTGGTAATCTACCAATTAGAAATTGGAATTTTGATTTTGGATTACTTGGAACAACTCTACTAAATTTAGACGCTAACTACGTCGAAACAGCCCGCAACACAATTGATTATTTTGTAGATTTTGTAGACAACGTATGTATGGATGAAATGGTTAGAGAATCACAAAGAAATGGAATTGCACCACAATCAGATTCACTTAGAAAATTGTCAGGCATTAAGTTCAAAC…
KF036161.1|Human rotavirus A isolate Hu_RUS_O973_2010 inner capsid protein VP6 (VP6) gene, complete cds|Rotavirus A|1356|6|VP6	GGCTTTTAAACGAAGTCTTCAACATGGATGTCCTGTACTCCTTGTCAAAAACTCTTAAAGATGCTAGAGACAAAATTGTCGAAGGTACATTATACTCTAATGTGAGTGATCTAATTCAACAATTTAACCAAATGATAATTACTATGAATGGAAATGAGTTCCAAACTGGAGGAATTGGTAATCTACCAATTAGAAATTGGAATTTTGATTTTGGATTACTTGGAACAACTCTACTAAATTTAGACGCTAACTACGTCGAAACAGCCCGCAACACAATTGATTATTTTGTAGATTTTGTAGACAACGTATGTATGGATGAAATGGTTAGAGAATCACAAAGAAATGGAATTGCACCACAATCAGATTCACTTAGAAAATTGTCAGGCATTAAGTTCAAAC…
KF036162.1|Human rotavirus A isolate Hu_RUS_O1033_2010_G2P[4] inner capsid protein VP6 (VP6) gene, complete cds|Rotavirus A|1356|6|VP6	GGCTTTTAAACGAAGTCTTCAACATGGATGTCCTGTACTCATTGTCAAAAACTCTTAAAGATGCTAGAGACAAAATTGTCGAAGGTACATTATACTCTAATGTGAGTGATCTAATTCAACAATTTAACCAAATGATAATTACTATGAATGGAAATGAGTTCCAAACTGGAGGAATTGGTAATCTACCAATTAGAAATTGGAATTTTGATTTTGGATTACTTGGAACAACTCTACTAAATTTAGACGCTAACTACGTCGAAACAGCCCGCAACACAATTGATTATTTTGTAGATTTTGTAGACAACGTATGTATGGATGAAATGGTTAGAGAATCACAAAGAAATGGAATTGCACCACAATCAGATTCACTTAGAAAGTTGTCAGGCATTAAGTTCAAAA…
KF036163.1|Human rotavirus A isolate Hu_RUS_O805_2011_G2P[4] inner capsid protein VP6 (VP6) gene, complete cds|Rotavirus A|1356|6|VP6	GGCTTTTAAACGAAGTCTTCAACATGGATGTCCTGTTCTCATTGTCAAAAACTCTTAAAGATGCTAGAGACAAAATTGTCGAAGGTACATTATACTCTAATGTGAGTGATCTAATTCAACAATTTAACCAAATGATAATTACTATGAATGGAAATGAGTTCCAAACTGGAGGAATTGGTAATCTACCAATTAGAAATTGGAATTTTGATTTTGGATTACTTGGAACAACTCTACTAAATTTAGACGCTAACTACGTCGAAACAGCCCGCAACACAATTGATTATTTTGTAGATTTTGTAGACAACGTATGTATGGATGAAATGGTTAGAGAATCACAAAGAAATGGAATTGCACCACAATCAGATTCACTTAGAAAATTGTCAGGCATTAAGTTCAAAA…
KF036165.1|Human rotavirus A isolate Hu_RUS_O1117_2011_G2P[4] inner capsid protein VP6 (VP6) gene, complete cds|Rotavirus A|1356|6|VP6	GGCTTTTAAACGAAGTCTTCAACATGGATGTCCTGTACTCATTGTCAAAAACTCTTAAAGATGCTAGAGACAAAATTGTCGAAGGTACATTATACTCTAATGTGAGTGATCTAATTCAACAATTTAACCAAATGATAATTACTATGAATGGAAATGAGTTCCAAACTGGAGGAATTGGTAATCTACCAATTAGAAATTGGAATTTTGATTTTGGATTACTTGGAACAACTCTACTAAATTTAGACGCTAACTACGTCGAAACAGCCCGCAACACAATTGATTATTTTGTAGATTTTGTAGACAACGTATGTATGGATGAAATGGTTAGAGAATCACAAAGAAATGGAATTGCACCACAATCAGATTCACTTAGAAAATTGTCAGGCATTAAGTTCAAAA…
KF036167.1|Human rotavirus A isolate Hu_RUS_O1076_2011_G2P[4] inner capsid protein VP6 (VP6) gene, complete cds|Rotavirus A|1356|6|VP6	GGCTTTTAAACGAAGTCTTCAACATGGATGTCCTGTACTCCTTGTCAAAAACTCTTAAAGATGCTAGAGACAAAATTGTCGAAGGTACATTATACTCTAACGTGAGTGATCTAATTCAACAATTTAACCAAATGATAATTACTATGAATGGAAATGAGTTCCAAACTGGAGGAATTGGTAATCTACCAATTAGAAATTGGAATTTTGATTTTGGATTACTTGGAACAACTCTACTAAATTTAGACGCTAACTACGTCGAAACAGCCCGCAACACAATTGATTATTTTGTAGATTTTGTAGACAACGTATGTATGGATGAAATGGTTAGAGAATCACAAAGAAATGGAATTGCACCACAATCAGATTCACTTAGAAAATTGTCAGGCATTAAGTTCAAAC…
KF036175.1|Human rotavirus A isolate Hu_RUS_O1457_2012_G2P[4] inner capsid protein VP6 (VP6) gene, complete cds|Rotavirus A|1356|6|VP6	GGCTTTTAAACGAAGTCTTCAACATGGATGTCCTGTACTCATTGTCAAAAACTCTTAAAGATGCTAGAGACAAAATTGTCGAAGGTACATTATACTCTAATGTGAGTGATCTAATTCAACAATTTAACCAAATGATAATTACTATGAATGGAAATGAGTTCCAAACTGGAGGAATTGGTAATCTACCAATTAGAAATTGGAATTTTGATTTTGGATTACTTGGAACAACTCTACTAAATTTAGACGCTAACTACGTCGAAACAGCCCGCAACACAATTGATTATTTTGTAGATTTTGTAGACAACGTATGTATGGATGAAATGGTTAGAGAATCACAAAGAAATGGAATTGCACCACAATCAGATTCACTTAGAAAATTGTCAGGCATTAAGTTCAAAA…
KF500523.1|Rotavirus RVA_Human-wt_USA_12US1134_2012_G3P[9] VP6 (VP6) gene, complete cds|Rotavirus A|1356|6|VP6	GGATTTTAAACGAAGTCTTCAACATGGATGTCCTGTACTCCTTGTCAAAAACTCTTAAAGATGCCAGAGATAAAATTGTCGAAGGCACATTATACTCCAATGTGAGTAATCTAATTCAGCAATTTAATCAAATGATAATTACTATGAATGGAAATGAGTTTCAGACTGGAGGAATTGGTAATCTACCAATTAGAAATTGGAATTTTGATTTTGGATTACTTGGAACAACTCTACTAAATCTAGACGCTAACTACGTCGAAACAGCCCGCAATACAATTGATTATTTTGTGGATTTTGTAGATAATGTATGTATGGACGAAATGGTTAGAGAATCACAAAGAAATGGAATTGCACCACAATCAGATTCACTTAGAAAGTTGTCAGGTATTAAATTTAAAA…
KF690129.1|Rotavirus A strain RVA_Human-wt_AUS_RCH272_2012_G3P[14] VP6 gene, complete cds|Rotavirus A|1356|6|VP6	GGCTTTTAAACGAAGTCTTCAACATGGATGTCCTGTACTCCTTGTCAAAAACTCTTAAAGATGCTAGAGACAAAATTGTCGAAGGCACATTATACTCAAATGTGAGTGATCTAATTCAACAATTTAATCAAATGATAATTACTATGAACGGAAATGAATTTCAAACTGGAGGAATTGGTAATCTACCAATCAGAAATTGGAATTTTGATTTCGGACTACTTGGAACAACCTTACTAAATTTGGACGCTAATTATGTCGAAACAGCCCGCAATACAATTGATTATTTTGTAGATTTTGTAGACAATGTATGTATGGATGAAATGGTTAGAGAATCACAAAGGAATGGAATTGCGCCACAATCAGATTCACTTAGAAAGTTGTCAGGCATTAAATTTAAAA…
KC571496.1|Rotavirus A strain human-wt_AUS_SA066_2010_G2P4 VP6 gene, complete cds|Rotavirus A|1356|6|VP6	GGCTTTTAAACGAAGTCTTCAACATGGATGTCCTGTACTCCTTGTCAAAAACTCTTAAAGATGCTAGAGACAAAATTGTCGAAGGTACATTATACTCTAATGTGAGTGATCTAATTCAACAATTTAACCAAATGATAATTACTATGAATGGAAATGAGTTCCAAACTGGAGGAATTGGTAATCTACCAATTAGAAATTGGAATTTTGATTTTGGATTACTTGGAACAACTCTACTAAATTTAGACGCTAACTACGTCGAAACAGCCCGCAACACAATTGATTATTTTGTAGATTTTGTAGACAACGTATGTATGGATGAAATGGTTAGAGAATCACAAAGAAATGGAATTGCACCACAATCAGATTCACTTAGAAAATTGTCAGGCATTAAGTTCAAAA…
KC815662.1|Equine rotavirus A genotype G6-P[5]-I2-R2-C2-M2-A13-N2-T6-E2-H3 inner capsid (VP6) gene, complete cds|Rotavirus A|1356|6|VP6	GGCTTTAAAACGAAGTCTTCAACATGGATGTCCTGTACTCCTTGTCAAAAACTCTTAAAGATGCTAGAGACAAAATTGTCGAAGGCACATTATACTCCAATGTAAGTGATCTAATTCAACAATTTAATCAAATGATAATTACTATGAATGGAAATGAGTTCCAAACTGGAGGAATTGGTAATCTACCGATTAGAAATTGGAATTTTGATTTTGGATTACTTGGCACAACTCTACTAAATTTAGATGCTAACTACGTCGAAACGGCCCGCAATACAATTGATTATTTTGTAGATTTTGTAGATAATGTATGTATGGACGAAATGGTTAGAGAATCACAAAGAAATGGAATTGCACCACAATCAGATTCGCTCAGAAAGTTGTCAGGCATTAAATTTAAAA…
KC834699.1|Rotavirus A strain RVA_Human-wt_AUS_V203_2009_G2P4 VP6 gene, complete cds|Rotavirus A|1356|6|VP6	GGCTTTWAAACGAAGTCTTCAACATGGATGTCCTGTACTCCTTGTCAAAAACTCTTAAAGATGCTAGAGACAAGATTGTCGAAGGCACATTATACTCTAATGTGAGTGATCTAATTCAACAATTTAACCAAATGATAATTACTATGAATGGAAATGAGTTCCAGACTGGAGGAATTGGTAATCTACCAATTAGAAATTGGAATTTTGATTTTGGATTACTTGGAACAACTCTACTAAATTTGGACGCTAATTACGTCGAAACAGCCCGCAACACAATTGATTATTTTGTAGATTTTGTAGATAACGTATGTATGGATGAAATAGTTAGAGAATCACAAAGAAATGGAATTGCACCACAATCAGATTCGCTTAGAAAATTGTCAGGCATTAAGTTCAAAA…
KC834700.1|Rotavirus A strain RVA_Human-wt_AUS_336190_2004_G2P4 VP6 gene, complete cds|Rotavirus A|1356|6|VP6	GGCTTTWAAACGAAGTCTTCAACATGGACGTCCTGTACTCCTTATCAAAAACTCTTAAAGATGCTAGAGACAAAATTGTCGAAGGCACATTATACTCTAATGTGAGTGATCTAATTCAACAATTTAACCAAATGATAATTACCATGAATGGAAATGAGTTTCAAACTGGAGGAATTGGTAATCTACCAATTAGAAATTGGAATTTTGATTTTGGATTACTTGGAACAACTCTACTAAATTTAGACGCTAACTACGTCGAAACAGCCCGTAACACAATTGATTATTTTGTAGATTTTGTAGATAACGTATGTATGGATGAAATGGTTAGAGAATCACAAAGAAATGGAATTGCACCACAATCAGATTCACTTAGAAAATTGTCAGGCATTAAGTTCAAAA…
KC834701.1|Rotavirus A strain RVA_Human-wt_AUS_V233_1999_G2P4 VP6 gene, complete cds|Rotavirus A|1356|6|VP6	GGCTTTWAAACGAAGTCTTCAACATGGATGTCCTGTACTCCTTGTCAAAAACTCTTAAAGATGCTAGAGACAAGATTGTCGAAGGCACATTATACTCTAATGTGAGTGATCTAATTCAACAATTTAACCAAATGATAATTACTATGAATGGAAATGAGTTCCAGACTGGAGGAATTGGTAATCTACCAATTAGAAATTGGAATTTTGATTTTGGATTACTTGGAACAACTCTACTAAATTTAGACGCTAATTACGTCGAAACAGCCCGCAACACAATTGATTATTTTGTAGATTTTGTAGATAACGTATGTATGGATGAAATGGTTAGAGAATCACAAAGAAATGGAATTGCGCCACAATCAGATTCGCTTAGAAAATTGTCAGGCATTAAGTTCAAAA…
JX307600.1|Human rotavirus A strain RVA_Human-wt_IND_mcs65_2011_G8P[4] structural protein VP6 gene, complete cds|Rotavirus A|1356|6|VP6	GGCTTTAAAATCAAGTCTTCAACATGGATGTCCTGTACTCCTTGTCAAAAACTCTTAAAGATGCTAGAGACAAAATTGTCGAAGGTACATTATACTCTAATGTGAGTGATCTAATTCAACAATTTAACCAAATGATAATTACTATGAATGGAAATGAGTTCCAAACTGGAGGAATTGGTAATCTACCAATTAGAAATTGGAATTTTGATTTTGGATTACTTGGAACAACTCTACTAAATTTAGACGCTAACTACGTCGAAACAGCCCGCAACACAATTGATTATTTTGTAGATTTTGTAGACAACGTATGTATGGATGAAATGGTCAGAGAATCACAAAGAAATGGAATTGCACCACAATCAGATTCACTTAGAAAATTGTCAGGCATTAAGTTCAAAA…
JX307601.1|Human rotavirus A strain RVA_Human-wt_IND_mcs72_2011_G8P[4] structural protein VP6 gene, complete cds|Rotavirus A|1356|6|VP6	GGCTTTAAAATCAAGTCTTCAACATGGATGTCCTGTACTCCTTGTCAAAAACTCTTAAAGATGCTAGAGACAAAATTGTCGAAGGTACATTATACTCTAATGTGAGTGATCTAATTCAACAATTTAACCAAATGATGATTACTATGAATGGAAATGAGTTCCAAACTGGAGGAATTGGTAATCTACCAATTAGAAATTGGAATTTTGATTTTGGATTACTTGGAACAACTCTACTAAATTTAGACGCTAACTACGTCGAAACAGCCCGCAACACAATTGATTATTTTGTAGATTTTGTAGACAACGTATGTATGGATGAAATGGTTAGAGAATCACAAAGAAATGGAATTGCACCACAATCAGATTCACTTAGAAAATTGTCAGGCATTAAGTTCAAAA…
JX307602.1|Human rotavirus A strain RVA_Human-wt_IND_mcs90_2011_G8P[4] structural protein VP6 gene, complete cds|Rotavirus A|1356|6|VP6	GGCTTTAAAATCAAGTCTTCAACATGGATGTCCTGTACTCCTTGTCAAAAACTCTTAAAGATGCTAGGGATAAAATTGTCGAAGGTACATTATACTCTAATGTGAGTGATCTAATTCAACAATTTAACCAAATGATAATTACTATGAATGGAAATGAGTTCCAAACTGGAGGAATTGGTAATCTACCAATTAGAAATTGGAATTTTGATTTTGGATTACTTGGAACAACTCTACTAAATTTAGACGCTAACTACGTCGAAACAGCCCGTAACACAATTGATTATTTTGTAGATTTTGTAGACAACGTATGTATGGATGAAATGGTCAGAGAATCACAAAGAAATGGAATTGCACCACAATCAGATTCACTTAGAAAATTGTCAGGCATTAAGTTCAAAA…
KC178800.1|Rotavirus A strain PA3_2004 VP6 mRNA, complete cds|Rotavirus A|1356|6|VP6	GGCTTTAAAACGAAGTCTTCAACATGGATGTACTGTACTCCTTGTCAAAAACTCTTAAAGATGCTAGAGACAAGATTGTCGAAGGCACATTATACTCTAATGTGAGTGATCTAATTCAACAATTTAACCAAATGATAATTACTATGAATGGAAATGAGTTCCAAACTGGAGGAATTGGCAATCTACCAATTAGAACTTGGAATTTTGATTTTGGATTACTTGGAACAACTCTACTAAATTTAGACGCTAATTACGTCGAAACAGCCCGCAACACAATTGATTATTTTGTAGATTTTGTAGATAACGTATGTATGGATGAAATGGTTAGAGAATCACAAAGAAATGGAATTGCACCACAATCAGATTCGCTTAGAAAATTGTCAGGCATTAAGTTCAAAA…
KC178801.1|Rotavirus A strain PA150_2006 VP6 mRNA, complete cds|Rotavirus A|1356|6|VP6	GGCTTTAAAACGAAGTCTTCAACATGGATGTCCTGTACTCCTTGTCAAAAACTCTTAAAGATGCTAGAGACAAGATTGTCGAAGGCACATTATACTCTAATGTGAGTGATCTAATTCAACAATTTAACCAAATGATAATTACTATGAATGGAAATGAGTTCCAAACTGGAGGAATTGGTAATCTACCAATTAGAAATTGGAATTTTGATTTTGGATTACTTGGAACAACTCTACTAAATTTAGACGCTAATTACGTCGAAACAGCCCGTAACACAATTGATTATTTTGTAGATTTTGTAGATAACGTATGTATGGATGAAATGGTTAGAGAATCACAAAGAAATGGAATTGCACCACAATCAGATTCGCTTAGAAAATTGTCAGGCATTAAGTTCAAAA…
KC178802.1|Rotavirus A strain PA83_2007 VP6 mRNA, complete cds|Rotavirus A|1356|6|VP6	GGCTTTAAAACGAAGTCTTCAACATGGATGTCCTGTACTCCTTGTCAAAAACTCTTAAAGATGCTAGAGACAAAATTGTCGAAGGCACATTATACTCTAATGTGAGTGATCTAATTCAACAATTTAACCAAATGATAATTACTATGAATGGAAATGAGTTCCAAACTGGAGGAATTGGTAATCTACCAATTAGAAATTGGAATTTTGATTTTGGATTACTTGGAACAACTCTACTAAATTTAGACGCTAACTACGTCGAAACAGCCCGCAACACAATTGACTATTTTGTAGATTTTGTAGATAACGTATGTATGGATGAAATGGCTAGAGAATCACAAAGAAATGGAATTGCACCACAATCAGATTCACTTAGAAAATTGTCAGGCATTAAGTTCAAAA…
KC178803.1|Rotavirus A strain PA108_2007 VP6 mRNA, complete cds|Rotavirus A|1356|6|VP6	GGCTTTAAAACGAAGTCTTCAACATGGATGTCCTGTACTCCTTGTCAAAAACTCTTAAAGATGCTAGAGACAAAATTGTCGAAGGTACATTATACTCTAATGTGAGTGATCTAATTCAACAATTTAACCAAATGATAATTACTATGAATGGAAATGAGTTCCAAACTGGAGGAATTGGTAATCTACCAATTAGAAATTGGAATTTTGATTTTGGATTACTTGGAACAACTCTACTAAATTTAGACGCTAACTACGTCGAAACAGCCCGCAACACAATTGATTATTTTGTAGATTTTGTAGACAACGTATGTATGGATGAAATGGTTAGAGAATCACAAAGAAATGGAATTGCACCACAATCAGATTCACTTAGAAAATTGTCAGGCATTAAGTTCAAAA…
KC178804.1|Rotavirus A strain PA17_2008 VP6 mRNA, complete cds|Rotavirus A|1356|6|VP6	GGCTTTTAAACGAAGTCTTCAACATGGATGTCCTGTACTCTTTGTCAAAAACTCTTAAAGATGCTAGAGACAAGATTGTCGAAGGCACATTATATTCTAATGTGAGTGATCTAATTCAACAATTTAACCAAATGATAATTACTATGAATGGAAATGAGTTTCAGACTGGAGGAATTGGTAATCTACCAATTAGAAATTGGAATTTTGATTTTGGATTACTTGGAACAACTCTACTAAATTTAGACGCTAATTACGTCGAAACAGCCCGTAACACAATTGATTATTTTGTAGATTTTGTAGATAACGTATGTATGGATGAAATGGTTAGAGAATCACAAAGAAATGGAATTGCACCACAATCAGATTCGCTTAGAAAATTGTCAGGCATTAAGTTCAAAA…
KC178806.1|Rotavirus A strain PA133_2011 VP6 mRNA, complete cds|Rotavirus A|1356|6|VP6	GGCTTTTAAACGAAGTCTTCAACATGGATGTCCTGTACTCCTTGTCAAAAACTCTTAAAGATGCTAGAGACAAAATTGTCGAAGGTACATTATACTCTAATGTGAGTGATCTAATTCAACAATTTAACCAAATGATAATTACTATGAATGGAAATGAGTTCCAAACTGGAGGAATTGGTAATCTACCAATTAGAAATTGGAATTTTGATTTTGGATTACTTGGAACAACTCTACTAAATTTAGACGCTAACTACGTCGAAACAGCCCGCAACACAATTGATTATTTTGTAGATTTTGTAGACAACGTATGTATGGATGAAATGGTTAGAGAATCACAAAGAAATGGAATTGCACCACAATCAGATTCACTTAGAAAATTGTCAGGCATTAAGTTCAAAC…
KC178807.1|Rotavirus A strain PA130_2010 VP6 mRNA, complete cds|Rotavirus A|1356|6|VP6	GGCTTTAAAACGAAGTCTTCAACATGGATGTCCTGTACTCATTGTCAAAAACTCTTAAAGATGCTAGAGACAAAATTGTCGAAGGTACATTATACTCTAATGTGAGTGATCTAATTCAACAATTTAACCAAATGATAATTACTATGAATGGAAATGAGTTCCAAACTGGAGGAATTGGTAATCTACCAATTAGAAATTGGAATTTTGACTTTGGATTACTTGGAACAACTCTACTAAATTTAGACGCTAACTACGTCGAAACAGCCCGCAACACAATTGATTATTTTGTAGATTTTGTAGACAACGTATGTATGGATGAAATGGTTAGAGAATCACAAAGAAATGGAATTGCACCACAATCAGATTCACTTAGAAAATTGTCAGGCATTAAGTTCAAAA…
JN605441.1|Rotavirus A strain MRC-DPRU9317 segment 6, complete sequence|Rotavirus A|1356|6|VP6	GGCTTTAAAACGAAGTCTTCAACATGGATGTCCTGTACTCCTTATCAAAAACTCTTAAAGATGCTAGAGACAAAATTGTCGAAGGCACATTATACTCTAATGTGAGTGATCTAATTCAACAATTTAACCAAATGATAATTACTATGAATGGAAATGAGTTTCAAACTGGAGGAATTGGTAATTTACCAATTAGAAATTGGAATTTTGATTTTGGATTACTTGGAACAACTCTACTAAATTTAGACGCTAACTACGTCGAAACAGCCCGTAACACAATTGATTATTTTGTAGATTTTGTAGATAACGTATGTATGGATGAAATGGTTAGAGAATCACAAAGAAATGGAATTGCACCACAATCAGATTCACTTAGAAAATTGTCAGGCATTAAGTTCAAAA…
JX965142.1|Rotavirus A strain human_AUS_WAPC703_2010_G2P4 VP6 gene, complete cds|Rotavirus A|1356|6|VP6	GGCTTTWAAACGAAGTCTTCAACATGGATGTCCTGTACTCCTTGTCAAAAACTCTTAAAGATGCTAGAGACAAAATTGTCGAAGGTACATTATACTCTAATGTGAGTGATCTAATTCAACAATTTAACCAAATGATAATTACTATGAATGGAAATGAGTTCCAAACTGGAGGAATTGGTAATCTACCAATTAGAAATTGGAATTTTGATTTTGGATTACTTGGAACAACTCTACTAAATTTAGACGCTAACTACGTCGAAACAGCCCGCAACACAATTGATTATTTTGTAGATTTTGTAGACAACGTATGTATGGATGAAATGGTCAGAGAATCACAAAGAAATGGAATTGCACCACAATCAGATTCACTTAGAAAATTGTCAGGCATTAAGTTCAAAA…
JX965143.1|Rotavirus A strain human_AUS_RCH041_2010_G2P4 VP6 gene, complete cds|Rotavirus A|1356|6|VP6	GGCTTTWAAACGAAGTCTTCAACATGGATGTCCTGTACTCCTTGTCAAAAACTCTTAAAGATGCTAGAGACAAGATTGTCGAAGGCACATTATACTCTAATGTGAGTGATCTAATTCAACAATTTAACCAAATGATAATTACTATGAATGGAAATGAGTTCCAAACTGGAGGAATTGGTAATCTACCAATTAGAAATTGGAATTTTGATTTTGGATTACTTGGAACAACTCTACTAAATTTAGACGCTAATTACGTTGAAACAGCCCGCAACACAATTGATTATTTTGTAGATTTTGTAGATAACGTATGTATGGATGAAATGGTTAGAGAATCACAAAGAAATGGAATTGCACCACAATCAGATTCGCTTAGAAAATTGTCAGGCATTAAGTTCAAAA…
JX965144.1|Rotavirus A strain human_AUS_MON008_2010_G2P4 VP6 gene, complete cds|Rotavirus A|1356|6|VP6	GGCTTTWAAACGAAGTCTTCAACATGGATGTCCTGTACTCCTTGTCAAAAACTCTTAAAGATGCTAGAGACAAAATTATCGAAGGTACATTATACTCTAATGTGAGTGATCTAATTCAACAATTTAACCAAATGATAATTACTATGAATGGAAATGAGTTCCAAACTGGAGGAATTGGTAATCTACCAATTAGAAATTGGAATTTTGATTTTGGATTACTTGGAACAACTCTACTAAATTTAGACGCTAACTACGTCGAAACAGCCCGCAACACAATTGATTATTTTGTAGATTTTGTAGACAACGTATGTATGGATGAAATGGTTAGAGAATCACAAAGAAATGGAATTGCACCACAATCAGATTCACTTAGAAAATTGTCAGGCATTAAGTTCAAAA…
JQ818152.1|Human rotavirus A isolate Hu_RUS_Omsk08-257_2008_G2P[4] inner capsid protein VP6 (VP6) gene, complete cds|Rotavirus A|1356|6|VP6	GGCTTTTAAACGAAGTCTTCAACATGGATGTCCTGTACTCCTTGTCAAAAACTCTTAAAGATGCTAGAGACAAAATTGTCGAAGGTACATTATACTCTAATGTGAGTGATCTAATTCAACAATTTAACCAAATGATAATTACTATGAATGGGAATGATTTCCAAACTGGAGGAATTGGTAATCTACCAATTAGAAATTGGAATTTTGATTTTGGATTACTTGGAACAACTCTACTAAATTTAGACGCTAACTACGTCGAAACAGCCCGCAACACAATTGATTACTTTGTAGATTTTGTAGACAACGTATGTATGGATGAAATGGTTAGAGAATCACAAAGAAATGGAATTGCACCACAATCAGATTCACTTAGAAAATTGTCAGGCATTAAGTTCAAAC…
JQ230064.1|Human rotavirus A isolate RUS-Nov06-1283 inner capsid protein VP6 (VP6) gene, complete cds|Rotavirus A|1356|6|VP6	GGCTTTTAAACGAAGTCTTCAACATGGATGTCCTGTACTCCTTGTCAAAAACTCTTAAAGATGCTAGAGACAAAATTGTCGAAGGCACATTATACTCTAATGTGAGTGATCTAATTCAACAATTTAACCAAATGATAATTACTATGAATGGAAATGAGTTCCAAACTGGAGGAATTGGTAATCTACCAATTAGAAATTGGAATTTTGATTTTGGATTACTTGGAACAACTCTACTAAATTTAGACGCTAACTACGTCGAAACAGCCCGCAACACAATTGACTATTTTGTAGATTTTGTAGACAACGTATGTATGGATGAAATGGTTAGAGAATCACAAAGAAATGGAATTGCACCACAATCAGATTCACTTAGAAAATTGTCAGGCATTAAGTTCAAAA…
JF460816.1|Rotavirus A Hu_USA_06-242_2006_G2P[6] segment 6, complete sequence|Rotavirus A|1356|6|VP6	GGCTTTAAAACGAAGTCTTCAACATGGATGTCCTGTACTCCTTGTCAAAAACTCTTAAAGATGCTAGAGACAAGATTGTCGAAGGCACATTATACTCTAATGTGAGTGATCTAATTCAACAATTTAACCAAATGATAATTACTATGAATGGAAATGAGTTCCAAACTGGAGGAATTGGTAATCTACCAATTAGAAATTGGAATTTTGATTTTGGATTGCTTGGAACAACTCTACTAAATTTAGACGCTAATTACGTCGAAACAGCCCGCAACACAATTGATTATTTTGTAGATTTTGTAGATAACGTATGTATGGATGAAATGGTTAGAGAATCACAAAGAAATGGAATTGCACCACAATCAGATTCACTTAGAAAATTGTCAGGCATTAAGTTCAAGA…
JF460827.1|Rotavirus A Hu_BEL_F01322_2009_G3P[6] segment 6, complete sequence|Rotavirus A|1356|6|VP6	GGCTTTAAAACGAAGTCTTCAACATGGATGTCCTGTACTCCTTGTCAAAAACTCTTAAAGATGCTAGAGACAAGATTGTCGAAGGCACATTATACTCTAATGTGAGTGATCTAATTCAACAATTTAACCAAATGATAATTACTATGAATGGAAATGAGTTCCAAACTGGAGGAATTGGTAATCTACCAATTAGAAATTGGAATTTTGATTTTGGATTGCTTGGAACAACTCTACTAAATTTAGACGCTAATTACGTCGAAACAGCCCGCAACACAATTGATTATTTTGTAGATTTTGTAGATAACGTATGTATGGATGAAATGGTTAGAGAATCACAAAGAAATGGAATTGCACCACAATCAGATTCACTTAGAAAATTGTCAGGCATTAAGTTCAAAA…
JN831213.1|Rotavirus A strain RVA_Cow-wt_ZAF_1603_2007_G6P[5] segment 6, complete sequence|Rotavirus A|1356|6|VP6	GGCTTTTAAACGAAGTCTTCAACATGGATGTCCTGTACTCCTTGTCAAAAACTCTTAAAGATGCTAGAGACAAAATTGTCGAAGGCACACTATACTCCAATGTGAGTGATCTAATTCAACAATTTAATCAAATGATAGTTACTATGAATGGAAATGAATTCCAAACTGGAGGAATCGGTAATCTACCAATTAGAAACTGGAATTTTGATTTTGGATTACTTGGAACAACTCTACTAAATTTAGACGCTAACTACGTCGAAACGGCCCGCAATACAATTGATTATTTTGTAGATTTTGTGGATAATGTATGTATGGATGAAATGGTTAGAGAATCACAGAGGAATGGAATTGCACCACAATCAGATTCACTTAGAAAGTTGTCAGGCATTAAATTTAAAA…
JN831224.1|Rotavirus A strain RVA_Cow-wt_ZAF_1604_2007_G8P[1] segment 6, complete sequence|Rotavirus A|1356|6|VP6	GGCTTTTAAACGAAGTCTTCAACATGGATGTCCTGTATTCCTTGTCAAAAACTCTTAAAGATGCTAGAGACAAGATTGTCGAAGGCACACTGTACTCAAATGTGAGTGATCTAATTCAACAATTTAATCAAATGATAATTACTATGAATGGAAATGAGTTCCAAACTGGAGGAATTGGTAATCTACCGATTAGGAATTGGAATTTTGATTTTGGATTACTTGGAACAACTCTGCTAAATTTAGACGCTAACTACGTCGAAACGGCCCGTAATACAATTGATTATTTTGTAGATTTTGTGGATAATGTATGTATGGATGAAATGGTTAGAGAATCACAAAGAAATGGAATTGCACCACAATCAGACTCACTTAGAAAGTTGTCAGGTATTAAATTTAAAA…
JN014002.1|Rotavirus A strain RVA_Human-wt_ZAF_2371WC_2008_G9P[8] isolate 2371WCVP6A subpopulation 1 segment 6, complete sequence|Rotavirus A|1356|6|VP6	GGCTTTTAAACGAAGTCTTCAACATGGATGTCCTGTACTCCTTGTCAAAAACTCTTAAAGATGCTAGAGACAAAATTGTCGAAGGCACATTATACTCAAATGTGAGTGATCTAATCCAACAATTTAATCAAATGATAATTACCATGAATGGAAATGAGTTCCAAACTGGAGGGATTGGTAATCTACCGGTTAGAAATTGGAATTTTGACTTTGGATTACTTGGAACAACTCTGCTAAATTTAGACGCTAATTACGTCGAAACGGCCCGTAATACAATTGATTATTTTGTAGATTTTGTAGATAATGTATGCATTGATGAAATGGTTAGAGAATCACAAAGAAATGGAATTGCACCACAATCGGACTCACTTAGAAAGTTGTCAGGTATTAAATTTAAAA…
JN014003.1|Rotavirus A strain RVA_Human-wt_ZAF_2371WC_2008_G9P[8] isolate 2371WCVP6A subpopulation 2 segment 6, complete sequence|Rotavirus A|1356|6|VP6	GGCTTTTAAACGAAGTCTTCAACATGGATGTTCTGTATTCCTTGTCAAAAACTCTTAAAGATGCTAGGGACAAAATTGTTGAAGGCACATTATACTCAAATGTGAGCGATCTCATTCAACAATTTAATCAAATGATAATTACCATGAACGGAAATGAGTTTCAAACTGGAGGAATTGGTAATTTACCTGTTAGAAATTGGAAATTTGACTTTGGCCTACTAGGTACTACGCTTTTAAATCTTGATGCTAATTATGTTGAGACTGCTAGAACCACGATCGAGTATTTTATTGATTTTATTGATAATGTATGTATGGATGAAATGGCAAGAGAGTCTCAAAGAAATGGAGTAGCTCCACAATCTGAGGCACTTAGAAAACTAGCCGGCATTAAGTTCAAAA…
JN014006.1|Rotavirus A strain RVA_Human-wt_ZAF_2371WC_2008_G9P[8] isolate 2371WCVP6C segment 6, complete sequence|Rotavirus A|1356|6|VP6	GGCTTTAAAACGAAGTCTTCAACATGGATGTCCTGTACTCCTTGTCGAAAACTCTTAAAGATGCTAGAGACAAGATTGTCGAAGGTACATTATACTCTAATGTGAGTGATCTAATTCAACAATTTAACCAAATGATAATTACTATGAATGGAAATGAGTTCCAAACTGGAGGAATTGGTAATCTACCAATTAGAAATTGGAATTTTGATTTTGGATTACTTGGAACAACTCTACTAAATTTAGACGCTAATTACGTCGAAACAGCCCGCAACACAATTGATTATTTTGTAGATTTTGTAGATAACGTATGTATGGATGAAATGGTTAGAGAATCACAAAGAAATGGAATTGCACCACAATCAGATTCGCTTAGAAAATTGTCAGGCATTAAGTTCAAAA…
HQ657175.1|Rotavirus A strain RVA_Human-wt_ZAF_3203WC_2009_G2P[4] segment 6, complete sequence|Rotavirus A|1356|6|VP6	GGCTTTAAAACGAAGTCTTCAACATGGATGTCCTATACTCCTTATCAAAAACTCTTAAAGATGCTAGAGACAAAATTGTCGAAGGCACATTATACTCTAATGTGAGTGATCTAATTCAACAATTTAATCAAATGATAATTACTATGAATGGAAATGAGTTCCAAACTGGAGGAATTGGTAATCTACCAATTAGAAATTGGAATTTTGATTTTGGATTACTTGGAACAACTCTACTAAATTTAGACGCTAACTACGTCGAAACAGCCCGCAACACAATTGATTATTTTGTAGATTTTGTAGATAACGTATGTATGGATGAAATGGTTAGAGAATCACAAAGAAATGGAATTGCACCACAATCAGATTCACTTAGAAAATTGTCTGGCATTAAGTTCAAAA…
HQ846848.1|Rotavirus A strain Rotashield RRV VP6 gene, complete cds|Rotavirus A|1356|6|VP6	GGCTTTTAAACGAAGTCTTCAACATGGATGTCCTGTACTCCTTGTCAAAAACTCTTAAAGATGCTAGAGACAAAATTGTCGAAGGCACATTATACTCCAATGTAAGTGATCTAATTCAACAATTTAATCAAATGATAATTACTATGAATGGAAATGAATTTCAAACTGGAGGAATTGGTAATCTGCCGATTAGAAATTGGAATTTTGATTTTGGATTACTTGGAACAACTCTACTAAATTTAGATGCTAACTATGTCGAAACGGCCCGTAATACAATTGATTATTTTGTAGATTTTGTAGATAATGTATGCATGGACGAAATGGTTAGAGAATCACAAAGAAATGGAATTGCACCACAATCAGACTCACTTAGAAAGTTGTCAGGCATTAAATTTAAAA…
HQ846859.1|Rotavirus A strain Rotashield DxRRV VP6 gene, complete cds|Rotavirus A|1356|6|VP6	GGCTTTTAAACGAAGTCTTCAACATGGATGTCCTGTACTCCTTGTCAAAAACTCTTAAAGATGCTAGAGACAAAATTGTCGAAGGCACATTATACTCCAATGTAAGTGATCTAATTCAACAATTTAATCAAATGATAATTACTATGAATGGAAATGAATTTCAAACTGGAGGAATTGGTAATCTGCCGATTAGAAATTGGAATTTTGATTTTGGATTACTTGGAACAACTCTACTAAATTTAGATGCTAACTATGTCGAAACGGCCCGTAATACAATTGATTATTTTGTAGATTTTGTAGATAATGTATGCATGGACGAAATGGTTAGAGAATCACAAAGAAATGGAATTGCACCACAATCAGACTCACTTAGAAAGTTGTCAGGCATTAAATTTAAAA…
HQ846881.1|Rotavirus A strain Rotashield ST3xRRV VP6 gene, complete cds|Rotavirus A|1356|6|VP6	GGCTTTTAAACGAAGTCTTCAACATGGATGTCCTGTACTCCTTGTCAAAAACTCTTAAAGATGCTAGAGACAAAATTGTCGAAGGCACATTATACTCCAATGTAAGTGATCTAATTCAACAATTTAATCAAATGATAATTACTATGAATGGAAATGAATTTCAAACTGGAGGAATTGGTAATCTGCCGATTAGAAATTGGAATTTTGATTTTGGATTACTTGGAACAACTCTACTAAATTTAGATGCTAACTATGTCGAAACGGCCCGTAATACAATTGATTATTTTGTAGATTTTGTAGATAATGTATGCATGGACGAAATGGTTAGAGAATCACAAAGAAATGGAATTGCACCACAATCAGACTCACTTAGAACGTTGTCAGGCATTAAATTTAAAA…
HQ611005.2|Human rotavirus A isolate Nov10-N190 inner capsid protein VP6 (VP6) gene, complete cds|Rotavirus A|1356|6|VP6	GGCTTTTAAACGAAGTCTTCAACATGGATGTCCTGTACTCCTTGTCAAAAACTCTTAAAGATGCTAGAGACAAAATTGTCGAAGGTACATTATACTCTAATGTGAGTGATCTAATTCAACAATTTAACCAAATGATACTTACTATGAATGGAAATGAGTTCCAAACTGGAGGAATTGGTAATCTACCAATTAGAAATTGGAATTTTGATTTTGGATTACTTGGAACAACTCTACTAAATTTAGACGCTAACTACGTCGAAACAGCCCGCAACACAATTGATTATTTTGTAGATTTTGTAGACAACGTATGTATGGATGAAATGGTTAGAGAATCACAAAGAAATGGAATTGCACCACAATCAGATTCACTTAGAAAATTGTCAGGCATTAAGTTCAAAC…
HQ611011.2|Human rotavirus A isolate Nov10-N397 inner capsid protein VP6 (VP6) gene, complete cds|Rotavirus A|1356|6|VP6	GGCTTTTAAACGAAGTCTTCAACATGGATGTCCTGTACTCCTTGTCAAAAACTCTTAAAGATGCTAGAGACAAAATTGTCGAAGGCACATTATACTCCAATGTAAGTGATCTAATTCAACAATTTAATCAAATGATAATTACTATGAATGGAAATGAGTTCCAAACTGGAGGAATTGGTAATCTACCGATTAGAAATTGGAATTTTGATTTTGGATTACTTGGAACAACTCTACTAAATTTAGATGCTAACTACGTCGAAACGGCCCGCAATACAATTGATTATTTTGTAGATTTTGTAGACAATGTATGTATGGACGAAATGGTTAGAGAATCACAAAGAAATGGAATTGCACCACAATCAGATTCACTTAGAAAGTTGTCAGGCATTAAATTTAAAA…
HQ738585.2|Human rotavirus A isolate Omsk08-471 inner capsid protein VP6 (VP6) gene, complete cds|Rotavirus A|1356|6|VP6	GGCTTTTAAACGAAGTCTTCAACATGGATGTCCTGTACTCCTTGTCAAAAACTCTTAAAGATGCTAGAGACAAAATTGTCGAAGGTACATTATACTCTAATGTGAGTGATCTAATTCAACAATTTAACCAAATGATAATTACTATGAATGGAAATGAGTTCCAAACTGGAGGAATTGGTAATCTACCAATTAGAAATTGGAATTTTGATTTTGGATTACTTGGAACAACTCTACTAAATTTAGACGCTAACTACGTCGAAACGGCTCGCAACACAATTGATTATTTTGTAGATTTTGTAGACAATGTATGTATGGATGAAATGGTTAGAGAATCACAAAGAAATGGAATTGCACCACAATCAGATTCACTTAGAAAATTGTCAGGCATTAAGTTCAAAC…
HQ738588.2|Human rotavirus A isolate Omsk08-375 inner capsid protein VP6 (VP6) gene, complete cds|Rotavirus A|1356|6|VP6	GGCTTTTAAACGAAGTCTTCAACATGGATGTCCTGTACTCCTTGTCAAAAACTCTTAAAGATGCTAGAGACAAAATTGTCGAAGGCACATTATACTCTAATGTGAGTGATCTAATTCAACAATTTAACCAAATGATAATTACTATGAATGGAAATGAGTTCCAAACTGGAGGAATTGGTAATCTACCAATTAGAAATTGGAATTTTGATTTTGGATTACTTGGAACAACTCTACTAAATTTAGACGCTAACTACGTCGAAACAGCCCGCAACACAATTGACTATTTTGTAGATTTTGTAGATAACGTATGTATGGATGAAATGGTTAGAGAGTCACAAAGAAATGGAATTGCACCACAATCAGATTCACTTAGAAAATTATCAGGCATTAAGTTCAAAA…
HQ738590.2|Human rotavirus A isolate Omsk08-412 inner capsid protein VP6 (VP6) gene, complete cds|Rotavirus A|1356|6|VP6	GGCTTTTAAACGAAGTCTTCAACATGGATGTCCTGTACTCCTTGTCAAAAACTCTTAAAGATGCTAGAGACAAAATTGTCGAAGGTACATTATACTCTAATGTGAGTGATCTAATTCAACAATTTAACCAAATGATAATTACTATGAATGGAAATGAGTTCCAAACTGGAGGAATTGGTAATCTACCAATTAGAAATTGGAATTTTGATTTTGGATTACTTGGAACAACTCTACTAAATTTAGACGCTAACTACGTCGAAACAGCCCGCAACACAATTGATTATTTTGTAGATTTTGTAGACAACGTATGTATGGATGAAATGGTTAGAGAATCACAAAGAAATGGAATTGCACCACAATCAGATTCACTTAGAAAATTGTCAGGCATTAAGTTCAAAC…
HQ738591.2|Human rotavirus A isolate Omsk08-464 inner capsid protein VP6 (VP6) gene, complete cds|Rotavirus A|1356|6|VP6	GGCTTTTAAACGAAGTCTTCAACATGGATGTCCTGTACTCTTTGTCAAAAACTCTTAAAGATGCTAGAGACAAAATTGTCGAAGGTACATTATACTCTAATGTGAGTGATCTAATTCAACAATTTAACCAAATGATAATTACTATGAATGGAAATGAGTTCCAAACTGGAGGAATTGGTAATCTACCAATTAGAAATTGGAATTTTGATTTTGGATTACTTGGAACAACTCTACTAAATTTAGACGCTAACTACGTCGAAACAGCCCGCAACACAATTGATTATTTTGTAGATTTTGTAGACAACGTATGTATGGATGAAATGGTTAGAGAATCACAAAGAAATGGAATTGCACCACAATCAGATTCACTTAGAAAATTGTCAGGCATTAAGTTCAAAC…
HQ641358.1|Human rotavirus A strain MMC6 inner capsid (VP6) gene, complete cds|Rotavirus A|1356|6|VP6	GGCTTTAAAACGAAGTCTTCAACATGGATATCCTGTACTCCTTGTCAAAAACTCTTAAAGATGCTAGAGACAAAATTGTCGAAGGTACATTATACTCTAATGTGAGTGATCTAATTCAACAATTTAACCAAATGATAATTACTATGAATGGAAATGAGTTCCAAACTGGAGGAATTGGTAATCTACCAATTAGAAATTGGAATTTTGATTTTGGATTACTTGGAACAACTCTACTAAATTTAGACGCTAACTACGTCGAAACAGCCCGCAACACAATTGATTATTTTGTAGATTTTGTAGACAACGTATGTATAGATGAAATGGTTAGAGAATCACAAAGAAATGGAATTGCACCACAATCAGATTCACTTAGAAAATTGTCAGGCATTAAGTTCAAAA…
HM627546.1|Human rotavirus A strain B12 VP6 protein (VP6) gene, complete cds|Rotavirus A|1356|6|VP6	GGCTTTAAAACGAAGTCTTCAACATGGATGTCCTGTACTCCTTGTCAAAAACTCTTAAAGATGCTAGAGACAAAATTGTCGAGGGCACATTATACTCCAATGTAAGTGATCTAATTCAACAATTTAATCAAATGATAATTACTATGAATGGAAATGAATTCCAAACTGGAGGAATTGGCAATCTACCAATTAGAAATTGGAATTTTGATTTTGGGTTACTTGGAACAACTCTACTAAATTTAGATGCTAACTACGTCGAAACGGCCCGTAATACAATTGATTATTTTGTGGATTTTGTAGATAATGTATGTATGGATGAAATGACTAGAGAATCACAAAGAAATGGAATTGCACCACAATCAGATTCACTTAGAAAGTTGTCAGGCATCAAATTTAAGA…
GU984757.1|Bovine rotavirus A strain 68 VP6 (VP6) gene, complete cds|Rotavirus A|1356|6|VP6	GGCTTTTAAACGAAGTCTTCAACATGGATGTCCTGTACTCCTTGTCAAAAACTCTTAAAGATGCTAGAGACAAAATTGTCGAAGGCACATTATACTCCAATGTGAGTGATCTAATCCAACAATTTAATCAAATGATAATTACTATGAATGGAAATGAGTTCCAAACTGGAGGAATTGGTAATCTACCAATTAGAAATTGGAATTTTGATTTTGGACTACTTGGAACAACTCTACTAAATTTAGACGCTAACTACGTTGAGACGGCTCGCAATACCATTGATTATTTTGTAGATTTTGTAGATAATGTATGCATGGATGAAATGGTTAGAGAGTCACAAAGAAATGGGATTGCACCACAATCGGATTCACTTAGGAAGTTGTCAGGTATTAAATTCAAGA…
GU984758.1|Bovine rotavirus A strain 79 VP6 (VP6) gene, complete cds|Rotavirus A|1356|6|VP6	GGCTTTTAAACGAAGTCTTCAACATGGATGTCCTGTACTCCTTGTCAAAAACTCTTAAAGATGCTAGAGACAAAATTGTCGAAGGCACATTATACTCCAATGTGAGTGATCTAATCCAACAATTTAATCAAATGATAATTACTATGAATGGAAATGAGTTCCAAACTGGAGGAATTGGTAATCTACCAATTAGAAATTGGAACTTTGATTTTGGACTACTTGGAACAACTCTACTAAATTTAGACGCTAACTACGTTGAGACGGCTCGCAATACCATTGATTATTTTGTAGATTTTGTAGATAATGTATGCATGGATGAAATGGTTAGAGAGTCACAAAGAAATGGGATTGCACCACAATCGGATTCACTTAGAAAGTTGTCAGGTATTAAATTTAAGA…
GU984759.1|Bovine rotavirus A strain 86 VP6 (VP6) gene, complete cds|Rotavirus A|1356|6|VP6	GGCTTTTAAACGAAGTCTTCAACATGGATGTCCTGTACTCCTTGTCAAAAACTCTTAAAGATGCTAGAGACAAAATTGTCGAAGGCACATTATACTCCAATGTGAGTGATCTAATCCAACAATTTAATCAAATGATAATTACTATGAATGGAAATGAGTTCCAAACTGGAGGAATTGGTAATCTACCAATTAGAAATTGGAATTTTGATTTTGGACTACTTGGAACAACTCTACTAAATTTAGACGCTAACTACGTTGAGACGGCTCGCAATACCATTGATTATTTTGTAGATTTTGTAGATAATGTATGCATGGATGAAATGGTTAGAGAGTCACAAAGAAATGGGATTGCACCACAATCGGATTCACTTAGAAAGTTGTCAGGTATTAAATTTAAGA…
HM988973.1|Bovine rotavirus A strain KJ19-2 VP6 gene, complete cds|Rotavirus A|1356|6|VP6	GGCTTTTAAACGAAGTCTTCAACATGGATGTCCTGTACTCCTTGTCAAAAACTCTTAAAGATGCTAGAGACAAAATTGTCGAAGGCACATTATACTCCAATGTAAGTGATCTAATTCAACAATTTAATCAAATGATAATTACTATGAATGGAAATGAGTTCCAAACTGGAGGAATTGGTAATCTACCGATTAGAAATTGGAATTTTGATTTTGGATTACTTGGAACAACTCTACTAAATTTGGATGCTAACTACGTCGAAACGGCCCGCAATACAATTGATTATTTTGTAGATTTTGTAGATAATGTATGTATGGACGAAATGGTTAGAGAATCACAAAGAAATGGAATTGCACCACAATCAGATTCACTTATAAAGTTGTCAGGCATTAAATTCAAAA…
HM988974.1|Bovine rotavirus A strain KJ9-1 VP6 gene, complete cds|Rotavirus A|1356|6|VP6	GGCTTTTAAACGAAGTCTTCAACATGGATGTCCTGTACTCCTTGTCAAAAACTCTTAAAGATGCTAGAGACAAAATTGTCGAAGGCACATTATACTCCAATGTAAGTGATCTAATTCAACAATTTAATCAAATGATAATTACTATGAATGGAAATGAGTTCCAAACTGGAGGAATTGGTAATCTACCGATTAGAAATTGGAATTTTGATTTTGGATTACTTGGAACAACTCTACTAAATTTGGATGCCAACTACGTCGAAACGGCCCGCAATACAATTGATTATTTTGTAGATTTTGTAGATAATGTATGTATGGATGAAATGGTTAGAGAATCACAAAGAAATGGAATTGCACCACAATCAGATTCACTTAGAAAGTTGTCAGGTATTAAATTCAAAA…
GU565078.1|Rotavirus A strain RVA_Vaccine_USA_RotaTeq-WI78-8_1992_G3P7[5] VP6 gene, complete cds|Rotavirus A|1356|6|VP6	GGCTTTTAAACGAAGTCTTCAACATGGATGTCCTGTACTCCTTGTCAAAAACTCTTAAAGATGCTAGAGACAAAATTGTCGAAGGCACATTATACTCCAATGTAAGTGATCTAATTCAACAATTTAATCAAATGATAATTACTATGAATGGAAATGAGTTCCAAACTGGAGGAATTGGTAATCTACCGATTAGAAATTGGAATTTTGATTTTGGATTACTTGGAACAACTCTATTAAATCTAGATGCTAACTACGTCGAAACGGCCCGCAACACAATTGATTATTTTGTAGATTTTGTAGACAATGTATGTATGGATGAAATGGTTAGAGAATCACAAAGAAATGGAATTGCACCACAATCAGATTCACTTAGAAAGTTATCAGGCATTAAATTTAAAA…
GU937881.1|Caprine rotavirus A strain GO34 VP6 protein (VP6) gene, complete cds|Rotavirus A|1356|6|VP6	GGCTTTAAAACGAAGTCTTCAACATGGATGTCCTATACTCATTGTCGAAAACTCTTAAAGATGCTAGAGACAAAATTGTCGAAGGCACATTATACTCTAATGTGAGTGATCTAATTCAACAATTTAATCAAATGATAATTACTATGAATGGAAATGAGTTCCAAACTGGAGGAATTGGCAATCTACCAATTAGAAATTGGAATTTTGACTTTGGATTACTTGGAACAACTCTACTAAATTTAGACGCTAACTACGTCGAAACAGCCCGTAATACAATTGATTATTTTGTAGATTTTGTAGACAACGTATGCATGGATGAAATGGTTAGAGAATCACAAAGAAATGGAATTGCACCACAATCAGATTCACTTAGAAAATTGTCAGGTATTAAATTCAAAA…
FN665693.1|Rotavirus A VP6 gene for structural protein VP6, genomic RNA, serotype G8P[14], strain RVA_Human-wt_HUN_BP1062_2004_G8P[14]|Rotavirus A|1356|6|VP6	GGCTTTTAAACGAAGTCTTCAACATGGATGTCCTGTACTCCTTGTCAAAAACTCTTAAAGATGCTAGAGACAAAATCGTCGAAGGCACATTATATTCCAATGTGAGTGATCTAATTCAACAATTTAATCAAATGATAATTACTATGAATGGAAATGAGTTCCAAACTGGAGGAATTGGTAATCTACCAATTAGGAATTGGAATTTTGATTTTGGGCTACTTGGAACAACTCTACTAAATTTAGACGCTAACTACGTCGAAACGGCTCGCAATACAATTGATTATTTTGTGGATTTTGTAGATAATGTGTGTATGGACGAAATGGCTAGGGAATCGCAAAGAAATGGAATTGCACCACAATCGGATTCACTTAGAAAGTTGTCAGGTATTAAATTTAAGA…
GU390425.2|Human rotavirus A isolate Nov05-10 inner capsid protein VP6 (VP6) gene, complete cds|Rotavirus A|1356|6|VP6	GGCTTTTAAACGAAGTCTTCAACATGGATGTCCTGTACTCCTTGTCAAAAACTCTCAAAGATGCGAGAGACAAGATTGTCGAAGGCACATTATACTCTAATGTGAGTGATCTAATTCAACAATTTAACCAAATGATAATTACTATGAATGGAAATGAGTTCCAAACTGGAGGAATTGGTAATCTACCAATTAGAAATTGGAATTTTGATTTTGGATTACTTGGAACAACTCTACTAAATTTAGACGCTAATTACGTCGAGACAGCCCGTAACACAATTGATTATTTTGTAGATTTTGTAGATAACGTATGTATGGATGAAATGGTTAGAGAATCACAAAGAAATGGAATTGCACCACAATCAGATTCGCTTAGAAAATTGTCAGGCATTAAGTTCAAAA…
GU390442.2|Human rotavirus A isolate Nov08-2929 inner capsid protein VP6 (VP6) gene, complete cds|Rotavirus A|1356|6|VP6	GGCTTTTAAACGAAGTCTTCAACATGGATGTCCTGTACTCCTTGTCAAAAACTCTTAAAGATGCTAGAGACAAAATTGTCGAAGGTACATTATACTCTAATGTGAGTGATCTAATTCAACAATTTAACCAAATGATAATTACTATGAATGGAAATGAGTTCCAAACTGGAGGAATTGGTAATCTACCAATTAGAAATTGGAATTTTGATTTTGGATTACTTGGAACAACTCTACTAAATTTAGACGCTAACTACGTCGAAACAGCCCGCAACACAATTGATTATTTTGTAGATTTTGTAGACAACGTATGTATGGATGAAATGGTTAGAGAATCACAAAGAAATGGAATTGCACCACAATCAGATTCACTTAGAAAATTGTCAGGCATTAAGTTCAAAC…
GU390446.2|Human rotavirus A isolate Omsk08-336 inner capsid protein VP6 (VP6) gene, complete cds|Rotavirus A|1356|6|VP6	GGCTTTAAAACGAAGTCTTCAACATGGATGTCCTGTACTCCTTGTCAAAAACTCTTAAAGATGCTAGAGACAAAATTGTCGAAGGCACATTATACTCTAATGTGAGTGATCTAATTCAACAATTTAACCAAATGATAATTACTATGAATGGAAATGAGTTCCAAACTGGAGGAATTGGTAATCTACCAATTAGAAATTGGAATTTTGATTTTGGATTACTTGGAACAACTCTACTAAATTTAGACGCTAACTACGTCGAAACAGCCCGCAACACAATTGACTATTTTGTAGATTTTGTAGATAACGTATGTATGGATGAAATGGTTAGAGAGTCACAAAGAAATGGAATTGCACCACAATCAGATTCACTTAGAAAATTATCAGGCATTAAGTTCAAAA…
GU390451.3|Human rotavirus A strain RVA_Hu-wt_RUS_Omsk08-408_2008_G2P[4] inner capsid protein VP6 (VP6) gene, complete cds|Rotavirus A|1356|6|VP6	GGCTTTTAAACGAAGTCTTCAACATGGATGTCCTGTACTCCTTGTCAAAAACTCTTAAAGATGCTAGAGACAAAATTGTCGAAGGCACATTATACTCTAATGTGAGTGATCTAATTCAACAATTTAACCAAATGATAATTACTATGAATGGAAATGAGTTCCAAACTGGAGGAATTGGTAATCTACCAATTAGAAATTGGAATTTTGATTTTGGATTACTTGGAACAACTCTACTAAATTTAGACGCTAACTACGTCGAAACAGCCCGCAACACAATTGACTATTTTGTAGATTTTGTAGATAACGTATGTATGGATGAAATGGTTAGAGAGTCACAAAGAAATGGAATTGCACCACAATCAGATTCACTTAGAAAATTATCAGGCATTAAGTTCAAAA…
GU390452.2|Human rotavirus A isolate Nov09-EZ inner capsid protein VP6 (VP6) gene, complete cds|Rotavirus A|1356|6|VP6	GGCTTTTAAACGAAGTCTTCAACATGGATGTCCTGTACTCCTTGTCAAAAACTCTTAAAGATGCTAGAGACAAAATTGTCGAAGGTACATTATACTCTAATGTGAGTGATCTAATTCAACAATTTAACCAAATGATAATTACTATGAATGGAAATGAGTTCCAAACTGGAGGAATTGGTAATCTACCAATTAGAAATTGGAATTTTGATTTTGGATTACTTGGAACAACTCTACTAAATTTAGACGCTAACTACGTCGAAACAGCCCGCAACACAATTGATTATTTTGTAGATTTTGTAGACAACGTATGTATGGATGAAATGGTTAGAGAATCACAAAGAAATGGAATTGCACCACAATCAGATTCACTTAGAAAATTGTCAGGCATTAAGTTCAAAC…
GU384194.1|Bovine rotavirus A isolate DQ-75 inner capsid VP6 gene, complete cds|Rotavirus A|1356|6|VP6	GGCTTTTAAACGAAGTCTTCAACATGGATGTCTTGTACTCCTTGTCAAAAACTCTTAAAGATGCTAGAGACAAAATTGTCGAAGGCACATTATACTCTAATGTAAGTGATCTAATTCAACAATTTAATCAAATGATAATTACTATGAATGGAAATGAATTCCAAACTGGAGGAATTGGTAATCTACCGATTAGAAATTGGAATTTTGATTTTGGATTACTTGGAACAACTCTACTAAATCTGGATGCTAACTACGTCGAAACGGCCCGCAATACAATTGATTATTTTGTAGATTTTGTGGATAATGTATGCATGGATGAAATGGTTAGGGAATCACAAAGAAATGGAATTGCACCACAATCAGATTCACTTAGAAAGCTGTCAGGTATTAAATTTAAAA…
FN665682.1|Rotavirus A VP6 gene for structural protein VP6, genomic RNA, serotype G6P[14], strain RVA_Human-wt_HUN_BP1879_2003_G6P[14]|Rotavirus A|1356|6|VP6	GGCTTTTAAACGAAGTCTTCAACATGGATGTCCTGTACTCCTTGTCAAAAACTCTTAAAGATGCTAGAGACAAAATTGTCGAAGGCACATTATACTCCAATGTGAGTGATCTAATTCAGCAATTTAATCAAATGATAATTACTATGAATGGAAATGAGTTCCAAACTGGAGGAATTGGCAATCTACCGATTAGAAATTGGAATTTTGATTTTGGATTACTTGGAACAACTCTACTAAATTTAGACGCTAACTACGTCGAAACGGCTCGCAACACAATTGATTATTTTGTAGACTTTGTAGATAATGTATGTATGGATGAAATGGTTAGAGAATCACAAAGAAACGGAATTGCACCACAATCGGATTCACTTAGAAAGTTGTCAGGTATTAAATTTAAAA…
GU296429.1|Rotavirus A strain RVA_Human-wt_ITA_PAI58_1996_G3P[9] VP6 gene, complete cds|Rotavirus A|1356|6|VP6	GGCTTTAAAACGAAGTCTTCAACATGGATGTACTGTACTCCTTGTCGAAAACTCTTAAAGATGCTAGAGACAAAATTGTCGAAGGCACACTATACTCCAATGTGAGTGATCTAATCCAGCAGTTTAATCAAATGATAATTACTATGAATGGAAATGAGTTCCAAACTGGAGGAATTGGTAATTTACCAATCAGGAATTGGAATTTTGATTTTGGACTGCTCGGAACAACTCTACTAAACCTAGATGCTAATTACGTCGAAACGGCCCGCAATACGATTGATTATTTTGTAGATTTTGTAGATAATGTATGCATGGATGAGATGGTTAGGGAATCACAAAGAAATGGAATTGCACCACAATCAGATGCACTTAGGAAGTTGTCAGGTATTAAATTTAAAA…
EF472949.1|Human rotavirus A strain ISO97 capsid protein VP6 gene, complete cds|Rotavirus A|1356|6|VP6	GGCTTTTAAACGAAGTCTTCAACATGGATGTCCTGTACTCCTTGTCAAAAACTCTTAAAGATGCTAGAGACAAAATTGTCGAAGGTACATTATACTCTAATGTGAGTGATCTAATTCAACAATTTAACCAAATGATAATTACTATGAATGGAAATGAGTTCCAAACTGGAGGAATTGGTAATCTACCAATTAGAAATTGGAATTTTGATTTTGGATTACTTGGAACAACTCTACTAAATTTAGACGCTAACTACGTCGAAACAGCCCGCAACACAATTGATTATTTTGTAGATTTTGTAGACAACGTATGTATGGATGAAATGGTTAGAGAATCACAAAGAAATGGAATTGCACCACAATCAGATTCACTTAGAAAATTGTCAGGCATTAAGTTCAAAC…
GU288636.1|Human rotavirus A strain CMH008_05 capsid protein VP6 (VP6) gene, complete cds|Rotavirus A|1356|6|VP6	GGCTTTTAAACGAAGTCTTCAACATGGATGTCCTGTACTCCTTGTCAAAAACTCTTAAAGATGCTAGAGACAAGATTGTCGAAGGCACATTATACTCTAATGTGAGTGATCTAATTCAACAATTTAACCAAATGATAATTACCATGAATGGAAATGAGTTTCAAACTGGAGGAATTGGTAACCTACCAATTAGAAATTGGAATTTTGATTTTGGATTACTTGGAACAACTCTACTAAATTTAGACGCTAACTACGTCGAAACAGCCCGTAACACAATTGATTATTTTGTAGATTTTGTAGATAACGTATGTATGGATGAAATGGTTAGAGAATCACAAAGAAATGGAATTGCACCACAATCAGATTCACTTAGAAAATTGTCAGGCATTAAGTTCAAAA…
GU288640.1|Human rotavirus A strain CMH054_05 capsid protein VP6 (VP6) gene, complete cds|Rotavirus A|1356|6|VP6	GGCTTTTAAACGAAGTCTTCAACATGGATGTCCTGTACTCCTTGTCAAAAACTCTTAAAGATGCTAGAGACAAGATTGTCGAAGGCACATTATATTCTAATGTGAGTGATCTAATTCGACAATTTAACCAAATGATAATTACTATGAATGGAAATGAGTTTCAGACTGGAGGAATTGGTAATCTACCAATTAGAAATTGGAATTTTGATTTTGGATTACTTGGAACAACTCTACTAAATTTAGACGCTAATTACGTCGAAACAGCCCGTAACACAATTGATTATTTTGTAGATTTTGTAGATAACGTATGTATGGATGAAATGGTTAGAGAATCACAAAGAAATGGAATTGCACCACAATCAGATTCGCTTAGAAAATTGTCAGGCATTAAGTTCAAAA…
GU288641.1|Human rotavirus A strain CMH134_05 capsid protein VP6 (VP6) gene, complete cds|Rotavirus A|1356|6|VP6	GGCTTTTAAACGAAGTCTTCAACATGGATGTCCTGTACTCCTTGTCAAAAACTCTTAAAGATGCTAGAGACAAGATTGTCGAAGGCACATTATATTCTAATGTGAGTGATCTAATTCAACAATTTAACCAAATGATAATTACTATGAATGGAAATGAGTTTCAGACTGGAGGAATTGGTAATCTACCAATTAGAAATTGGAATTTTGATTTTGGATTACTTGGAACAACTCTACTAAATTTAGACGCTAATTACGTCGAAACAGCCCGTAACACAATTGATTATTTTGTAGATTTTGTAGATAACGTATGTATGGATGAAATGGTTAGAGAATCACAAAGAAATGGAATTGCACCACAATCAGATTCGCTTAGAAAATTGTCAGGCATTAAGTTCAAAA…
GU138214.2|Human rotavirus A isolate Omsk07-87 inner capsid protein VP6 (VP6) gene, complete cds|Rotavirus A|1356|6|VP6	GGCTTTTAAACGAAGTCTTCAACATGGATGTCCTGTACTCCTTGTCAAAAACTCTTAAAGATGCTAGAGACAAAATTGTCGAAGGCACATTATATTCTAATGTGAGTGATCTAATTCAACAATTTAACCAAATGATAATTACTATGAATGGAAATGAGTTCCAAACTGGAGGAATTGGTAATCTACCAATTAGAAATTGGAATTTTGATTTTGGATTACTTGGAACAACTCTACTAAATTTAGACGCTAACTACGTCGAAACAGCCCGCAACACAATTGACTATTTTGTAGATTTTGTAGATAACGTATGTATGGATGAAATGGTTAGAGAATCACAAAGAAATGGAATTGCACCACAATCAGATTCACTTAGAAAATTGTCAGGCATTAAGTTCAAAA…
GU138215.2|Human rotavirus A isolate Hu_RUS_Omsk07-83_2007_G2P[4] inner capsid protein VP6 (VP6) gene, complete cds|Rotavirus A|1356|6|VP6	GGCTTTTAAACGAAGTCTTCAACATGGATGTCCTGTACTCCTTGTCAAAAACTCTTAAAGATGCTAGAGACAAAATTGTCGAAGGCACATTATATTCTAATGTGAGTGATCTAATTCAACAATTTAACCAAATGATAATTACTATGAATGGAAATGAGTTCCAAACTGGAGGAATTGGTAATCTACCAATTAGAAATTGGAATTTTGATTTTGGATTACTTGGAACAACTCTACTAAATTTAGACGCTAACTACGTCGAAACAGCCCGCAACACAATTGACTATTTTGTAGATTTTGTAGATAACGTATGTATGGATGAAATGGTTAGAGAATCACAAAGAAATGGAATTGCACCACAATCAGATTCACTTAGAAAATTGTCAGGCATTAAGTTCAAAA…
GQ477093.2|Human rotavirus A isolate Hu_RUS_Nov07-2417_2007_G2P[4] inner capsid protein (VP6) gene, complete cds|Rotavirus A|1356|6|VP6	GGCTTTTAAACGAAGTCTTCAACATGGATGTCCTGTACTCCTTGTCAAAAACTCTTAAAGATGCTAGAGACAAAATTGTCGAAGGCACATTATACTCTAATGTGAGTGATCTAATTCAACAATTTAATCAAATGATAATTACTATGAATGGAAATGAGTTCCAAACTGGGGGAATTGGTAATCTACCGATTAGGAATTGGAATTTTGATTTTGGACTACTTGGAACAACTCTACTAAATTTAGACGCTAACTACGTCGAAACAGCCCGCAACACAATTGATTATTTTGTGGATTTTGTAGATAATGTATGTATGGATGAAATGGTTAGGGAATCACAAAGAAATGGAATTGCACCACAATCAGATTCACTTAGAAAGTTGTCAGGTATTAAATTTAAGA…
GQ477100.2|Human rotavirus A isolate RUS-Nov08-3277 inner capsid protein VP6 (VP6) gene, complete cds|Rotavirus A|1356|6|VP6	GGCTTTTAAACGAAGTCTTCAACATGGATGTCCTGTACTCCTTGTCAAAAACTCTTAAAGATGCTAGAGACAAAATTGTCGAAGGTACATTATACTCTAATGTGAGTGATCTAATTCAACAATTTAACCAAATGATAATTACTATGAATGGAAATGAGTTCCAAACTGGAGGAATTGGTAATCTACCAATTAGAAATTGGAATTTTGATTTTGGATTACTTGGAACAACTCTACTAAATTTAGACGCTAACTACGTCGAAACGGCTCGCAACACAATTGATTATTTTGTAGATTTTGTAGACAATGTATGTATGGATGAAATGGTTAGAGAATCACAAAGAAATGGAATTGCACCACAATCAGATTCACTTAGAAAATTGTCAGGCATTAAGTTCAAAC…
GQ477119.2|Human rotavirus A isolate Nov09-B39 inner capsid protein (VP6) gene, complete cds|Rotavirus A|1356|6|VP6	GGCTTTTAAACGAAGTCTTCAACATGGATGTCCTGTACTCCTTGTCAAAAACTCTTAAAGATGCTAGAGACAAAATTGTCGAAGGTACATTATACTCTAATGTGAGTGATCTAATTCAACAATTTAACCAAATGATAATTACTATGAATGGAAATGAGTTCCAAACTGGAGGAATTGGTAATCTACCAATTAGAAATTGGAATTTTGATTTTGGATTACTTGGAACAACTCTACTAAATTTAGACGCTAACTACGTCGAAACAGCCCGCAACACAATTGATTATTTTGTAGATTTTGTAGACAACGTATGTATGGATGAAATGGTTAGAGAATCACAAAGAAATGGAATTGCACCACAATCAGATTCACTTAGAAAATTGTCAGGCATTAAGTTCAAAC…
GQ477122.2|Human rotavirus A isolate Nov09-D2 inner capsid protein (VP6) gene, complete cds|Rotavirus A|1356|6|VP6	GGCTTTTAAACGAAGTCTTCAACATGGATGTCCTGTACTCCTTGTCAAAAACTCTTAAAGATGCTAGAGACAAAATTGTCGAAGGTACATTATACTCTAATGTGAGTGATCTAATTCAACAATTTAACCAAATGATAATTACTATGAATGGAAATGAGTTCCAAACTGGAGGAATTGGTAATCTACCAATTAGAAATTGGAATTTTGATTTTGGATTACTTGGAACAACTCTGCTAAATTTAGACGCTAACTACGTCGAAACAGCCCGTAACACAATTGATTATTTTGTAGATTTTGTAGACAATGTATGTATGGATGAAATGGTTAGAGAATCACAAAGAAATGGAATTGCACCACAATCAGATTCACTTAGAAAATTGTCAGGCATTAAGTTCAAAA…
GQ468557.2|Human rotavirus A isolate Nov04-H391 inner capsid protein VP6 (VP6) gene, complete cds|Rotavirus A|1356|6|VP6	GGCTTTTAAACGAAGTCTTCAACATGGATGTCCTGTACTCCTTGTCAAAAACTCTTAAAGATGCTAGAGACAAGATTGTCGAAGGCACATTATACTCTAATGTGAGTGATCTAATTCAACAATTTAACCAAATGATAATTACTATGAATGGAAATGAGTTCCAAACTGGAGGAATTGGTAATCTACCAATTAGAAATTGGAATTTTGATTTTGGATTACTTGGAACAACTCTATTAAATTTAGACGCTAATTACGTCGAAACAGCCCGCAACACAATTGATTATTTTGTAGATTTTGTAGATAACGTATGTATGGATGAAATGGTTAGAGAATCACAAAGGAATGGAATTGCACCACAATCAGATTCGCTTAGAAAATTGTCAGGCATTAAGTTCAAAA…
GQ468559.2|Human rotavirus A isolate Nov04-H429 inner capsid protein VP6 (VP6) gene, complete cds|Rotavirus A|1356|6|VP6	GGCTTTTAAACGAAGTCTTCAACATGGATGTCCTGTACTCCTTATCAAAAACTCTTAAAGATGCTAGAGACAAAATTGTCGAAGGCACATTATACTCTAATGTGAGTGATCTGATTCAACAATTTAACCAAATGATAATTACTATGAATGGAAATGAGTTCCAAACTGGAGGAATTGGTAATCTACCAATTAGAAATTGGAATTTTGATTTTGGATTACTTGGAACAACTCTACTAAATTTAGACGCTAACTACGTCGAAACAGCCCGTAATACAATTGATTATTTTGTAGATTTTGTAGATAACGTATGTATGGATGAAATGGTTAGAGAATCACAAAGAAATGGAATTGCACCACAATCAGATTCGCTTAGAAAATTGTCAGGCATTAAGTTCAAAA…
GQ468560.2|Human rotavirus A isolate Nov04-H431 inner capsid protein VP6 (VP6) gene, complete cds|Rotavirus A|1356|6|VP6	GGCTTTTAAACGAAGTCTTCAACATGGATGTCCTGTACTCCTTGTCAAAAACTCTCAAAGATGCGAGAGACAAGATTGTCGAAGGCACATTATACTCTAATGTGAGTGATCTAATTCAACAATTTAACCAAATGATAATTACTATGAATGGAAATGAGTTCCAAACTGGAGGAATTGGTAATCTACCAATTAGAAATTGGAATTTTGATTTTGGATTACTTGGAACAACTCTACTAAATTTAGACGCTAATTACGTCGAGACAGCCCGTAACACAATTGATTATTTTGTAGATTTTGTAGATAACGTATGTATGGATGAAATGGTTAGAGAATCACAAAGAAATGGAATTGCACCACAATCAGATTCGCTTAGAAAATTGTCAGGCATTAAGTTCAAAA…
GQ468564.2|Human rotavirus A isolate RUS-Nov05-202 inner capsid protein VP6 (VP6) gene, complete cds|Rotavirus A|1356|6|VP6	GGCTTTTAAACGAAGTCTTCAACATGGATGTCCTGTACTCCTTGTCAAAAACTCTCAAAGATGCGAGAGACAAGATTGTCGAAGGCACATTATACTCTAATGTGAGTGATCTAATTCAACAATTTAACCAAATGATAATTACTATGAATGGAAATGAGTTCCAAACTGGAGGAATTGGTAATCTACCAATTAGAAATTGGAATTTTGATTTTGGATTACTTGGAACAACTCTACTAAATTTAGACGCTAATTACGTCGAGACAGCCCGTAACACAATTGATTATTTTGTAGATTTTGTAGATAACGTATGTATGGATGAAATGGTTAGAGAATCACAAAGAAATGGAATTGCACCACAATCAGATTCGCTTAGAAAATTGTCAGGCATTAAGTTCAAAA…
FJ183358.1|Human rotavirus G9P[6] strain GR 10924_99 VP6 gene, complete cds|Rotavirus A|1356|6|VP6	GGCTTTAAAACGAAGTCTTCAACATGGATGTCCTGTACTCCTTATCAAAAACTCTTAAAGATGCTAGAGACAAAATTGTCGAAGGCACATTATACTCTAATGTGAGTGATCTAATTCAACAATTTAACCAAATGATAATTACTATGAATGGAAATGAGTTCCAAACTGGAGGAATTGGTAATCTACCAATTAGAAATTGGAATTTTGATTTTGGATTACTTGGAACAACTCTACTAAATTTAGACGCTAACTACGTCGAAACAGCCCGTAACACAATTGATTATTTTGTAGATTTTGTAGATAACGTATGTATGGATGAAATGGTTAGAGAATCACAAAGAAATGGAATTGCACCACAATCAGACTCACTTAGAAAATTGTCAGGCATTAAGTTCAAAA…
EU636929.1|Rotavirus A strain RVA_Simian-tc_USA_RRV_1975_G3P[3] middle layer protein gene, complete cds|Rotavirus A|1356|6|VP6	GGCTTTTAAACGAAGTCTTCAACATGGATGTCCTGTACTCCTTGTCAAAAACTCTTAAAGATGCTAGAGACAAAATTGTCGAAGGCACATTATACTCCAATGTAAGTGATCTAATTCAACAATTTAATCAAATGATAATTACTATGAATGGAAATGAATTTCAAACTGGAGGAATTGGTAATCTGCCGATTAGAAATTGGAATTTTGATTTTGGATTACTTGGAACAACTCTACTAAATTTAGATGCTAACTATGTCGAAACGGCCCGTAATACAATTGATTATTTTGTAGATTTTGTAGATAATGTATGCATGGACGAAATGGTTAGAGAATCACAAAGAAATGGAATTGCACCACAATCAGACTCACTTAGAAAGTTGTCAGGCATTAAATTTAAAA…
FJ347104.1|Rotavirus A strain RVA_Guanaco-wt_ARG_Chubut_1999_G8P[14] VP6 gene, complete cds|Rotavirus A|1356|6|VP6	GGCTTTAAAACGAAGTCTTCAACATGGATGTCCTGTACTCCTTGTCAAAAACTCTTAAAGATGCTAGAGACAAGATTGTCGAAGGCACATTATACTCCAATGTGAGTGATCTAATTCAACAATTTAATCAAATGATAATTACTATGAATGGAAATGAATTTCAAACTGGAGGAATTGGTAATCTACCGATTAGAAATTGGAATTTTGATTTTGGATTACTTGGAACAACTCTACTAAATTTGGACGCTAACTACGTCGAAACAGCTCGCAATACAATTGATTATTTTGTAGATTTTGTAGATAATGTATGTATGGACGAAATGGTTAGAGAATCGCAAAGAAATGGAATTGCACCGCAATCAGATTCACTTAGAAAGTTATCAGGTATCAAATTTAAAA…
FJ347126.1|Rotavirus A strain RVA_Guanaco-wt_ARG_Rio_Negro_1998_G8P[1] VP6 gene, complete cds|Rotavirus A|1356|6|VP6	GGCTTTTAAACGAAGTCTTCAACATGGATGTCCTGTACTCCTTGTCAAAAACTCTTAAAGATGCTAGAGACAAAATTGTCGAAGGCACATTATACTCCAATGTGAGTGATCTAATTCAACAATTTAATCAAATGATAATTACTATGAATGGAAATGAGTTCCAAACTGGAGGAATTGGCAATCTACCGATTAGAAATTGGAATTTTGACTTCGGATTACTTGGAACAACTCTACTAAATTTAGACGCTAACTATGTTGAAACAGCCCGCAATACAATTGATTATTTTGTGGATTTTGTAGATAATGTGTGTATGGACGAAATGGTCAGAGAATCACAAAGAAATGGAATCGCACCACAATCAGATTCACTTAGAAAGTTATCAGGTATTAAATTTAAAA…
FJ422136.1|Rotavirus A strain RVA_Rhesus-tc_USA_PTRV_1990_G8P[1] VP6 gene, complete cds|Rotavirus A|1356|6|VP6	GGCTTTTAAACGAAGTCTTCAACATGGATGTCCTGTACTCCTTGTCAAAAACTCTTAAAGATGCTAGAGACAAAATTGTCGAAGGCACATTATACTCCAATGTGAGTGATCTAATTCAACAATTTAATCAAATGATAATTACTATGAATGGGAATGAGTTCCAAACTGGAGGAATTGGTAACCTGCCGATTAGAAATTGGAATTTTGATTTTGGATTACTTGGAACAACTCTACTAAATTTGGACGCTAACTACGTCGAAACGGCTCGCAATACAATTGATTATTTTGTAGATTTCGTAGACAATGTATGTATGGACGAAATGGTTAGAGAATCACAAAGAAATGGAATTGCACCACAATCGGATTCACTCAGAAAGTTATCAGGTATTAAATTTAAAA…
FJ495131.1|Rotavirus A strain RVA_Antelope-wt_ZAF_RC-18-08_G6P[14] structural protein VP6 gene, complete cds|Rotavirus A|1356|6|VP6	GGCTTTTAAACGAAGTCTTCAACATGGATGTCCTGTACTCCTTGTCAAAAACTCTTAAAGATGCTAGAGACAAGATTGTCGAAGGCACACTGTACTCAAATGTAAGTGATCTAATTCAACAATTTAATCAAATGATAATTACTATGAATGGAAATGAGTTCCAAACTGGAGGAATTGGTAATCTACCGATTAGAAATTGGAATTTTGATTTTGGATTACTTGGAACAACTCTGCTAAATTTAGACGCTAACTACGTCGAAACAGCCCGTAATACAATTGATTATTTTGTAGATTTTGTGGATAATGTATGTATGGATGAAATGGTTAGAGAATCACAACGAAATGGAATTGCACCACAATCAGACTCACTTAGAAAGTTGTCAGGTATTAAATTTAAAA…
EU839963.1|Human rotavirus G2 strain SK424 inner capsid protein (VP6) gene, complete cds|Rotavirus A|1356|6|VP6	GGCTTTAAAACGAAGTCTTCAACATGGATGTCCTGTACTCCTTGTCAAAAACTCTTAAAGATGCTAGAGACAAAATTGTCGAAGGTACATTATACTCTAATGTGAGTGATCTAATTCAACAATTTAACCAAATGATAATTACTATGAATGGAAATGAGTTCCAAACTGGAGGAATTGGTAATCTACCAATTAGAAATTGGAATTTTGATTTTGGATTACTTGGAACAACTCTACTAAATTTAGACGCTAACTACGTCGAAACAGCCCGCAACACAATTGATTATTTTGTAGATTTTGTAGACAACGTATGTATGGATGAAATGGTTAGAGAATCACAAAGAAATGGAATTGCACCACAATCAGATTCACTTAGAAAATTGTCAGGCATTAAGTTCAAAA…
AB374146.1|Bovine rotavirus gene for VP6, complete cds|Rotavirus A|1356|6|VP6	GGCTTTTAAACGAAGTCTTCAACATGGATGTCCTGTACTCCTTGTCAAAAACTCTTAAAGATGCTAGAGACAAAATTGTCGAAGGCACATTATACTCTAATGTAAGTGATCTAATTCAACAATTTAATCAAATGATAATTACTATGAATGGAAATGAGTTCCAAACTGGAGGAATTGGTAATCTACCGATTAGAAATTGGAATTTTGATTTTGGATTACTTGGAACAACTCTACTAAATTTAGACGCCAACTACGTCGAAACGGCCCGCAACACGATTGATTATTTTGTAGATTTTGTAGATAACGTATGTATGGATGAAATGGTCAGAGAATCACAAAGAAATGGAATTGCGCCACAATCAGATTCACTTAGAAAGTTGTCAGGTATTAAATTTAAAA…
EF554086.1|Rotavirus A strain RVA_Human-wt_BEL_B1711_2002_G6P[6] VP6 gene, complete cds|Rotavirus A|1356|6|VP6	GGCTTTAAAACGAAGTCTTCAACATGGATGTCCTGTACTCCTTGTCAAAAACTCTTAAAGATGCTAGAGACAAGATTGTCGAAGGCACATTATACTCTAATGTGAGTGATCTAATTCAACAATTTAACCAAATGATAATTACTATGAATGGAAATGAGTTCCAAACTGGAGGAATTGGTAATCTGCCAATTAGAAATTGGAATTTTGATTTTGGATTGCTTGGAACAACTCTACTAAATTTAGACGCTAATTACGTCGAAACAGCCCGCAACACAATTGATTATTTTGTAGATTTTGTAGATAACGTATGTATGGATGAAATGGTTAGAGAATCACAAAGAAATGGAATTGCACCACAATCAGATTCGCTTAGAAAATTGTCAGGCATTAAGTTCAAAA…
EF554097.1|Rotavirus A strain RVA_Human-tc_AUS_MG6_1993_G6P[14] VP6 gene, complete cds|Rotavirus A|1356|6|VP6	GGCTTTTAAACGAAGTCTTCAACATGGATGTCCTGTACTCCTTGTCAAAAACTCTTAAAGATGCTAGAGACAAAATTGTCGAAGGCACGTTATACTCAAATGTGAGTGATCTAATTCAACAATTTAATCAAATGATAATTACTATGAATGGAAATGAATTTCAAACCGGAGGAATTGGTAATCTACCAATCAGAAATTGGAATTTTGATTTTGGACTACTTGGAACAACTTTACTAAATTTGGACGCTAATTATGTCGAAACGGCCCGTAATACAATTGATTATTTTGTAGATTTTGTAGACAATGTATGTATGGATGAAATGGTTAGAGAATCACAAAGGAATGGAATTGCGCCACAATCAGACTCACTTAGAAAGTTGTCAGGTATTAAATTTAAAA…
EF554119.1|Rotavirus A strain RVA_Human-wt_BEL_B10925_1997_G6P[14] VP6 gene, complete cds|Rotavirus A|1356|6|VP6	GGCTTTTAAACGAAGTCTTCAACATGGATGTCCTGTACTCCTTGTCAAAAACTCTTAAAGATGCTAGAGACAAAATTGTCGAAGGCACATTATACTCCAATGTGAGTGATCTAATTCAACAATTTAATCAAATGATAATTACTATGAACGGAAATGAGTTCCAAACTGGAGGAATTGGTAATCTACCGATTAGAAATTGGAATTTTGATTTTGGATTACTTGGAACAACTCTGCTAAATTTGGACGCTAACTACGTCGAAACGGCCCGTAATACAATTGATTATTTTGTAGATTTTGTAGATAATGTATGCATGGATGAAATGGTTAGAGAATCGCAAAGAAATGGAATCGCACCGCAATCGGACTCACTTAGAAAGTTATCAGGTATCAAATTTAAAA…
EF554130.1|Rotavirus A strain RVA_Human-tc_ITA_PA169_1988_G6P[14] VP6 gene, complete cds|Rotavirus A|1356|6|VP6	GGCTTTTAAACGAAGTCTTCAACATGGATGTCCTGTACTCCTTGTCAAAAACTCTTAAAGATGCTAGAGACAAAATTGTCGAAGGCACATTATACTCCAATGTAAGTGATCTAATTCAACAATTTAATCAAATGATAATTACTATGAATGGAAATGAGTTCCAAACTGGAGGAATTGGTAATCTACCGGTTAGAAATTGGAATTTTGATTTTGGATTACTTGGAACAACTCTACTAAATTTAGATGCTAACTACGTTGAAACGGCCCGCAATACAATTGATTATTTTGTAGATTTTGTAGATAATGTATGTATGGACGAAATGGTTAGAGAATCACAAAGAAATGGAATTGCACCACAATCAGATTCACTTAGAAAGTTGTCAGGCATTAAATTTAAAA…
EF554141.1|Rotavirus A strain RVA_Human-wt_ITA_111-05-27_2005_G6P[14] VP6 gene, complete cds|Rotavirus A|1356|6|VP6	GGCTTTTAAACGAAGTCTTCAACATGGATGTCCTGTACTCCTTGTCAAAAACTCTTAAAGATGCTAGAGACAAAATTGTCGAAGGCACATTATATTCTAATGTAAGTGATCTAATTCAACAATTTAATCAAATGATAATTACTATGAATGGAAATGAGTTCCAAACTGGAGGAATTGGTAATCTACCGATTAGAAATTGGAATTTTGATTTTGGATTACTTGGAACAACTCTACTAAATTTGGATGCTAACTACGTCGAAACAGCCCGTAATACAATTGATTATTTTGTAGATTTTGTAGATAATGTATGTATGGATGAAATGGTTAGAGAGTCACAAAGAAATGGAATTGCACCACAATCAGATTCACTTAGAAAGTTGTCAGGTATTAAATTTAAAA…
EU372726.1|Human rotavirus A strain CMH190_01 inner capsid protein (VP6) gene, complete cds|Rotavirus A|1356|6|VP6	GGCTTTTAAACGAAGTCTTCAACATGGATGTCCTGTACTCCTTGTCAAAAACTCTTAAAGATGCTAGAGACAAGATTGTCGAAGGCACATTATACTCTAATGTGAGTGATCTAATTCAACAATTTAACCAAATGATAATTACTATGAATGGAAATGAGTTCCAAACTGGAGGAATTGGTAATCTACCAATTAGAAATTGGAATTTTGATTTTGGATTACTTGGAACAACTCTACTAAATTTAGACGCTAATTACGTCGAAACAGCCCGCAACACAATTGATTATTTTGTAGATTTTGTAGATAACGTATGTATGGATGAAATGGTTAGAGAATCACAAAGAAATGGAATTGCACCACAATCAGATTCGCTTAGAAAATTGTCAGGCATTAAGTTCAAAA…
DQ870496.1|Rotavirus A strain RVA_Cow-tc_USA_NCDV_1967_G6P6[1] VP6 gene, complete cds|Rotavirus A|1356|6|VP6	GGCTTTTAAACGAAGTCTTCAACATGGATGTCCTGTACTCCTTGTCAAAAACTCTTAAAGATGCTAGAGACAAAATTGTCGAAGGCACATTATACTCCAATGTAAGTGATCTAATTCAACAATTTAATCAAATGATAATTACTATGAATGGAAATGAGTTCCAAACTGGAGGAATTGGTAATCTACCGATTAGAAATTGGAATTTTGATTTTGGATTACTTGGAACAACTCTACTAAATTTAGATGCTAACTACGTCGAAACGGCCCGCAATACAATTGATTATTTTGTAGATTTTGTAGATAATGTATGTATGGACGAAATGGTTAGAGAATCACAAAGAAATGGAATTGCACCACAATCAGATTCACTTAGAAAGTTATCAGGCCTTAAATTTAAAA…
EF426140.1|Human rotavirus A isolate US8908 major inner capsid protein (VP6) gene, complete cds|Rotavirus A|1356|6|VP6	GGCTTTAAAACGAAGTCTTCAACATGGATGTCCTGTACTCCTTGTCAAAAACTCTTAAAGATGCTAGAGACAAGATTGTCGAAGGCACATTATACTCTAATGTGAGTGATCTAATTCAACAATTTAACCAAATGATAATTACTATGAATGGAAATGAGTTCCAAACTGGAGGAATTGGTAATCTACCAATTAGAAATTGGAATTTTGATTTTGGATTACTTGGAACAACTCTACTAAATTTAGACGCTAATTACGTCGAAACAGCCCGCAACACAATTGATTATTTTGTAGATTTTGTAGATAACGTATGTATGGATGAAATGGTTAGAGAATCACAAAGAAATGGAATTGCACCACAATCAGATTCGCTTAGAAAATTGTCAGGTATTAAGTTCAAAA…
DQ146686.1|Rotavirus A strain RVA_Human-wt_BGD_N26_2002_G12P[6] VP6 gene, complete cds|Rotavirus A|1356|6|VP6	GGCTTTAAAACGAAGTCTTCAACATGGATGTCCTGTACTCCTTATCAAAAACTCTTAAAGATGCTAGAGACAAAATTGTCGAAGGCACATTATACTCTAATGTGAGTGATCTAATTCAACAATTTAACCAAATGATAATTACTATGAATGGAAATGAGTTCCAAACTGGAGGAATTGGTAATCTACCAATTAGAAATTGGAATTTTGATTTTGGATTACTTGGAACAACTCTACTAAATTTAGACGCTAACTACGTCGAAACAGCCCGTAACACAATTGATTATTTTGTAGATTTTGTAGATAACGTATGTATGGATGAAATGGTTAGAGAATCACAAAGAAATGGAATTGCACCACAATCAGACTCACTTAGAAAATTGTCAGGTATTAAGTTCAAAA…
DQ490549.1|Rotavirus A strain RVA_Human-wt_BGD_RV161_2000_G12P[6] VP6 gene, complete cds|Rotavirus A|1356|6|VP6	GGCTTTTAAACGAAGTCTTCAACATGGATGTCCTGTACTCCTTGTCAAAAACTCTTAAAGATGCTAGAGACAAGATTGTCGAAGGCACATTATACTCTAATGTGAGTGATCTAATTCAACAATTTAACCAAATGATAATTACTATGAATGGAAATGAGTTCCAAACTGGAGGAATTGGTAATCTACCAATTAGAAATTGGAATTTTGATTTTGGATTACTTGGAACAACTCTACTAAATTTAGACGCTAATTACGTCGAAACAGCCCGCAACACAATTGATTATTTTGTAGATTTTGTAGATAACGTATGTATGGATGAAATGGTTAGAGAATCACAAAGAAATGGAATTGCACCACAATCAGATTCGCTTAGAAAATTGTCAGGCATTAAGTTCAAAA…
DQ490555.1|Rotavirus A strain RVA_Human-wt_BGD_RV176_2000_G12P[6] VP6 gene, complete cds|Rotavirus A|1356|6|VP6	GGCTTTTAAACGAAGTCTTCAACATGGATGTCCTGTACTCCTTGTCAAAAACTCTTAAAGATGCTAGAGACAAGATTGTCGAAGGCACATTATACTCTAATGTGAGTGATCTAATTCAACAATTTAACCAAATGATAATTACTATGAATGGAAATGAGTTCCAAACTGGAGGAATTGGTAATCTACCAATTAGAAATTGGAATTTTGATTTTGGATTACTTGGAACAACTCTACTAAATTTAGACGCTAATTACGTCGAAACGGCCCGCAACACAATTGATTATTTTGTAGATTTTGTAGATAACGTATGTATGGATGAAATGGTTAGAGAATCACAAAGAAATGGAATTGCACCACAATCAGATTCGCTTAGAAAATTGTCAGGCATTAAGTTCAAAA…
DQ005110.1|Rotavirus A strain RVA_Human-wt_COD_DRC88_2003_G8P[8] segment 6, complete sequence|Rotavirus A|1356|6|VP6	GGCTTTTAAACGAAGTCTTCAACATGGATGTCCTGTACTCCTTATCAAAAACTCTTAAAGATGCTAGAGACAAAATTGTCGAAGGCACATTATACTCTAATGTGAGTGATCTAATTCAACAATTTAACCAAATGATAATTACTATGAATGGAAATGAATTCCAAACTGGAGGAATTGGTAATCTACCAATTAGAAATTGGAATTTTGATTTTGGATTACTTGGAACAACTCTACTAAATTTAGACGCCAACTACGTCGAAACAGCCCGTAACACAATTGATTATTTTGTAGATTTTGTAGATAACGTATGTATGGATGAAATGGTTAGAGAATCACAAAGAAATGGAATTGCACCGCAATCAGATTCACTTAGAAAATTGTCAGGTATTAAGTTCAAAA…
DQ005121.1|Rotavirus A strain RVA_Human-wt_COD_DRC86_2003_G8P[6] segment 6, complete sequence|Rotavirus A|1356|6|VP6	GGCTTTTAAACGAAGTCTTCAACATGGATGTCCTGTACTCCTTATCAAAAACTCTTAAAGATGCTAGAGACAAAATTGTCGAAGGCACATTATACTCTAATGTGAATGATCTAATTCAACAATTTAACCAAATGATAATTACTATGAATGGAAATGAATTCCAAACTGGAGGAATTGGTAATCTACCAATTAGAAATTGGAATTTTGATTTTGGATTACTTGGAACAACTCTACTAAATTTAGACGCCAACTACGTCGAAACAGCCCGTAACACAATTGATTATTTTGTAGATTTTGTAGATAACGTATGTATGGATGAAATGGTTAGAGAATCACAAAGAAATGGAATTGCACCACAATCAGATTCACTTAGAAAATTGTCAGGTATTAAGTTCAAAA…
DQ205226.1|Rotavirus A strain RVA_Rabbit-tc_ITA_30-96_1996_G3P[14] VP6 (VP6) gene, complete cds|Rotavirus A|1356|6|VP6	GGCTTTTAAACGAAGTCTTCAACATGGATGTCTTGTACTCATTATCGAAAACTCTTAAAGATGCTAGAGACAAAATTGTCGAAGGCACACTATACTCCAACGTGAGTGATCTAATTCAGCAATTTAATCAAATGATAATTACTATGAATGGAAATGAGTTCCAAACTGGAGGAATTGGGAATTTGCCAGTTAGAAATTGGAATTTCGATTTTGGACTGCTTGGTACAACTCTATTAAATCTAGACGCTAACTACGTTGAAACGGCACGTAATACAATTGATTATTTTGTAGATTTTGTAGATAATGTATGCATAGATGAAATGGTTAGAGAATCACAAAGAAATGGAATTGCACCACAATCAGATTCACTTAGAAAACTGTCAGGCATCAAGTTTAAAA…
AY740737.1|Rotavirus A strain RVA_Human-wt_BEL_B4106_2000_G3P[14] VP6 (VP6) gene, complete cds|Rotavirus A|1356|6|VP6	GGCTTTTAAACGAAGTCTTCAACATGGATGTCCTGTATTCATTATCGAAAACTCTTAAAGATGCTAGAGACAAAATTGTCGAAGGCACATTATACTCCAACGTGAGTGATCTAATTCAGCAATTTAATCAAATGCTAATTACTATGAATGGAAATGAGTTCCAAACTGGGGGAATTGGTAATTTACCAGTTAGAAATTGGAATTTCGATTTTGGACTACTTGGAACGACTCTATTAAATTTAGACGCTAACTATGTTGAAACGGCACGTAATACAATTGATTACTTTGTAGACTTTGTAGATAATGTATGTATAGACGAAATGGTTAGAGAATCACAAAGAAATGGAATTGCACCGCAATCAGATTCACTTAGAAAACTGTCAGGCATCAAGTTTAAAA…
AY456527.1|Rotavirus A isolate TK119 major inner capsid protein (VP6) gene, complete cds|Rotavirus A|1356|6|VP6	GGCTTTTAAACGAAGTCTTCAACATGGATGTCCTGTACTCCTTGTCAAAAACTCTTAAAGATGCTAGAGACAAGATTGTCGAAGGCACATTATACTCTAATGTGAGTGATCTAATTCAACAATTTAACCAAATGATAATTACTATGAATGGAAATGAGTTCCAAACTGGAGGAATTGGTAATCTACCAATTAGAAATTGGAATTTTGATTTTGGATTACTTGGAACAACTCTACTAAATTTAGACGCTAATTACGTCGAAACAGCCCGCAACACAATTGATTATTTTGTAGATTTTGTAGATAACGTATGTATGGATGAAATGGTTAGAGAATCACAAAGAAATGGAATTGCACCACAATCAGATTCGCTTAGAAAATTGTCAGGCATTAAGTTCAAAA…
AY456528.1|Rotavirus A isolate TK126 major inner capsid protein (VP6) gene, complete cds|Rotavirus A|1356|6|VP6	GGCTTTTAAACGAAGTCTTCAACATGGATGTCCTGTACTCCTTGTCAAAAACTCTTAAAGATGCTAGAGACAAGATTGTCGAAGGCACATTATACTCTAATGTGAGTGATCTAATTCAACAATTTAACCAAATGATAATTACTATGAATGGAAATGAGTTCCAAACTGGAGGAATTGGTAATCTACCAATTAGAAATTGGAATTTTGATTTTGGATTACTTGGAACAACTCTACTAAATTTAGACGCTAATTACGTCGAAACAGCCCGCAACACAATTGATTATTTTGTAGATTTTGTAGATAACGTATGTATGGATGAAATGGTTAGAGAATCACAAAGAAATGGAATTGCACCACAATCAGATTCGCTTAGAAAATTGTCAGGCATTAAGTTCAAAA…
AF411322.2|Bovine rotavirus strain WC3 inner capsid protein VP6 mRNA, complete cds|Rotavirus A|1356|6|VP6	GGCTTTTAAACGAAGTCTTCAACATGGATGTTCTGTACTCCTTGTCAAAAACTCTTAAAGATGCTAGAGACAAAATTGTCGAAGGCACATTATACTCCAATGTAAGTGATCTAATTCAACAATTTAATCAAATGATAATTACTATGAATGGAAATGAGTTCCAAACTGGAGGAATTGGTAATCTACCGATTAGAAATTGGAATTTTGATTTTGGATTACTTGGAACAACTCTATTAAATCTAGATGCTAACTACGTCGAAACGGCCCGCAACACAATTGATTATTTTGTAGATTTTGTAGACAATGTATGTATGGATGAAATGGTTAGAGAATCACAAAGAAATGGAATTGCACCACAATCAGATTCACTTAGAAAGTTATCAGGCATTAAATTTAAAA…
AF309652.1|Human rotavirus A strain NR1 isolate Calcutta inner capsid protein VP6 mRNA, complete cds|Rotavirus A|1356|6|VP6	GGCTTTTAAACGAAGTCTTCAACATGGATGTCCTGTACTCCTTGTCAAAAACTCTTAAAGATGCTAGAGACAAGATTGTCGAAGGCACATTATACTCTAATGTGAGTGATCTAATTCAACAATTTAACCAAATGATAATTACTATGAATGGAAATGAGTTCCAAACTGGAGGAATTGGTAATCTACCAATTAGAAATTGGAATTTTGATTTTGGATTACTTGGAACAACTCTACTAAATTTAGACGCTAATTACGTCGAAACAGCCCGCAACACAATTGATTATTTTGTAGATTTTGTAGATAACGTATGTATGGATGAAATGGTTAGAGAATCACAAAGAAATGGAATTGCACCACAATCAGATTCGCTTAGAAAATTGTCAGGCATTAAGTTCAAAA…
AF317127.1|Bovine rotavirus NCDV inner capsid protein VP6 mRNA, complete cds|Rotavirus A|1356|6|VP6	GGCTTTTAAACGAAGTCTTCAACATGGATGTCCTGTATTCCTTGTCAAAAACTCTTAAAGATGCAAGAGACAAGATTGTCGAAGGCACATTATACTCCAATGTAAGTGATCTAATACAACAATTTAATCAAATGATAATAACTATGAATGGAAATGAATTCCAAACTGGGGGAATAGGTAATCTACCGATTAGAAATTGGAATTTTGATTTTGGATTACTTGGAACAACTCTACTAAATTTAGATGCTAACTATGTTGAAACGGCTCGCAATACAATTGATTATTTTGTTGATTTTGTCGATAATGTATGTATGGACGAAATGGTAAGAGAATCACAAAGAAATGGAATTGCACCACAATCAGATTCACTTAGAAAATTATCAGGGATAAAGTTTAAAA…
AB040055.1|Rotavirus A gene for major inner capsid protein VP6, complete cds, strain:22R|Rotavirus A|1356|6|VP6	GGCTTTTAAACGAAGTCTTCAACATGGATGTCCTGTACTCCTTGTCAAAAACTCTTAAAGATGCTAGAGACAAAATTGTCGAAGGCACACTATACTCCAATGTGAGTGATCTAATTCAACAATTTAATCAAATGATAATTACTATGAATGGAAATGAGTTCCAAACTGGAGGAATTGGTAATCTACCAATTAGAAACTGGAATTTTGATTTTGGATTACTTGGAACAACTCTACTGAATTTAGACGCTAACTACGTCGAAACAGCCCGCAATACAATTGATTATTTTGTAGATTTTGTAGATAATGTATGCATGGACGAAATGGTTAGAGAATCGCAAAGAAATGGAATTGCACCACAATCAGATTCACTTAGAAAGTTGTCAGGTATTAGATTTAAAA…
AF079357.1|Human rotavirus (strain US1205) inner capsid protein VP6 (VP6) gene, complete cds|Rotavirus A|1356|6|VP6	GGCTTTAAAACGAAGTCTTCAACATGGATGTCCTGTACTCCTTATCAAAAACTCTTAAAGATGCTAGAGACAAAATTGTCGAAGGCACATTATACTCTAATGTGAGTGATCTAATTCAACAATTTAACCAAATGATAATTACTATGAATGGAAATGAGTTCCAAACTGGAGGAATTGGTAATCTACCAATTAGAAATTGGAATTTTGATTTTGGATTACTTGGAACAACTCTACTAAATTTAGACGCTAACTACGTCGAAACAGCCCGTAACACAATTGATTATTTTGTAGATTTTGTAGATAACGTATGTATGGATGAAATGGTTAGAGAATCACAAAGAAATGGAATTGCACCACAATCAGACTCACTTAGAAAATTGTCAGGCATTAAGTTCAAAA…
X94617.1|Human rotavirus RNA for intermediate capsid protein (IS2)|Rotavirus A|1356|6|VP6	GGCTTTAAAACGAAGTCTTCAACATGGATGTCCTGTACTCCTTGTCAAAAACTCTTAAAGATGCTAGAGACAAAATTGTCGAAGGCACATTATACTCTAATGTGAGTGATCTAATTCAACAATTTAACCAAATGATAATTACTATGAATGGAAATGAGTTCCAAACTGGAGGAATTGGTAATCTACCAATTAGAAATTGGAATTTTGATTTTGGATTACTTGGAACAACTCTACTAAATTTAGACGCTAACTACGTCGAAACAGCCCGCAACACAATTGATTATTTTGTAGATTTTGTAGATAACGTATGTAAGGATGAAATGGTTAGAGAATCACAAAGAAATGGAATTGCACCACAATCAGATTCACTTAGAAAATTGTCAGGCATTAAGTTCAAAA…
X94618.1|Human rotavirus RNA for intermediate capsid protein (I321)|Rotavirus A|1356|6|VP6	GACTTTAAAACGAAGTCTTCAACATGGATGTCCTGTACTCCTTGTCAAAAACTCTTAAAAATGCTAGAGACAAAATTGTCGAAGGCACATTATATTCCAATGTGAGTGATCTAATTCAACAATTTAATCAAATGATAATTACTATGAATGGAAATGAGTTCCAAACTGGAGGAATTGGCAATCTACCAATTAGAACTTGGAATTTTGATTTTGGATTACTTGGAACAACTTTACTAAATTTAGACGCTAATTACGTCGAAACGGCTCGCAATACTATTGATTATTTTGTAGATTTTGTAGACAATGTATGTATGGATGAAATGGTTAGAGAGTCACAAAGAAATGGAATCGCACCACAATCGGATTCACTTAGAAAGTTGTCAGGTATTAAATTTAAAA…
X53667.1|Bovine rotavirus gene 6 genomic RNA for the group antigen (VP6)|Rotavirus A|1356|6|VP6	GGCTTTTAAACGAAGTCTTCAACATGGATGTCCTGTACTCCTTGTCAAAAACTCTTAAAGATGCTAGAGACAAAATTGTCGAAGGCACATTATACTCCAATGTAAGTGATCTAATTCAACAATTTAATCAAATGATAATTACTATGAATGGAAATGAGTTCCAAACTGGAGGAATTGGTAATCTACCGATTAGAAATTGGAATTTTGATTTTGGATTACTCGGAACAACTCTACTAAATTTGGATGCCAACTACGTCGAAACGGCCCGCAATACAATTGATTATTTTGTAGATTTTGTAGATAATGTATGTATGGATGAAATGGTTAGAGAATCACAAAGAAATGGAATTGCACCACAATCAGATTCACTTAGAAAGTTGTCAGGTATTAAATTCAAAA…
